# Supplementary material for: 4-[(4-Meth­oxy­benzene­sulfonamido)­meth­yl]cyclo­hexane-1-carb­oxy­lic acid
Source: Acta Crystallogr Sect E Struct Rep Online. 2011 Aug 6;67(Pt 9):o2248–9. doi: 10.1107/S1600536811030650 (PMC3200917; doi:10.1107/S1600536811030650)
Supplement: Supplementary file 1 [file e-67-o2248-sup1.cif]

##############################################################################
#                                                                            #
# This CIF contains the data in a paper accepted for publication in          #
# Acta Crystallographica Section E. It conforms to the requirements of       #
# Notes for Authors for Acta Crystallographica Section E, and has been       #
# peer reviewed under the auspices of the IUCr Commission on Journals.       #
#                                                                            #
# Full details of the Crystallographic Information File format               #
# are given in the paper "The Crystallographic Information File (CIF):       #
# a New Standard Archive File for Crystallography" by S. R. Hall, F. H.      #
# Allen and I. D. Brown [Acta Cryst. (1991), A47, 655-685].                  #
#                                                                            #
# The current version of the core CIF dictionary is obtainable from          #
# ftp://ftp.iucr.org/pub/cif_core.dic.                                       #
#                                                                            #
# Software is freely available for graphical display of the structure(s)     #
# in this CIF. For information consult the CIF software page                 #
# http://www.iucr.org/resources/cif/software.                                #
#                                                                            #
# This file may be used for bona fide research purposes within the           #
# scientific community so long as proper attribution is given to the journal # 
# article from which it was obtained.                                        #
#                                                                            #
##############################################################################
data_global
_audit_creation_method     'PLATON <TABLE ACC> option'
_journal_date_recd_electronic     2011-07-21
_journal_date_accepted     2011-07-29
_journal_name_full     'Acta Crystallographica, Section E'
_journal_year     2011
_journal_volume     67
_journal_issue      9
_journal_page_first     o2248
_journal_page_last     o2249
_journal_paper_category     QO
_journal_coeditor_code     LH5293
_publ_contact_author_name
;
Mehmet Akkurt
;
_publ_contact_author_address
; Department of Physics
  Faculty of Sciences
  Erciyes University
  38039 Kayseri
  Turkey
;
_publ_contact_author_email     'akkurt@erciyes.edu.tr'
_publ_contact_author_fax     '+90-352-4374933'
_publ_contact_author_phone     '+90-352-4374901 extra 33106'
_publ_section_title
;
4-[(4-Methoxybenzenesulfonamido)methyl]cyclohexane-1-carboxylic acid
;
loop_
    _publ_author_name
    _publ_author_footnote
    _publ_author_address
    'Muhammad Ashfaq' .
;
Department of Chemistry,
University of Gujrat,
H.H. Campus,
Gujrat 50700,
Pakistan
;
    'Samina Iram' .
;
Department of Chemistry,
University of Gujrat,
H.H. Campus,
Gujrat 50700,
Pakistan
;
    'Mehmet Akkurt' .
;
  Department of Physics,
  Faculty of Sciences,
  Erciyes University,
  38039 Kayseri,
  Turkey
;
    'Islam Ullah Khan'
                'Additional corresponding author, e-mail: iukhan.gcu@gmail.com.'
;
Department of Chemistry,
Government College University,
Lahore 54000,
Pakistan
;
    'Ghulam Mustafa' .
;
Department of Chemistry,
University of Gujrat,
H.H. Campus,
Gujrat 50700,
Pakistan
;
    'Muhammad Danish' .
;
Department of Chemistry,
University of Gujrat,
H.H. Campus,
Gujrat 50700,
Pakistan
;
data_I
_chemical_name_systematic
;
4-[(4-Methoxybenzenesulfonamido)methyl]cyclohexane-1-carboxylic acid
;
_chemical_name_common     ?
_chemical_formula_moiety     'C15 H21 N O5 S'
_chemical_formula_sum     'C15 H21 N O5 S'
_chemical_formula_structural     ?
_chemical_formula_iupac     'C15 H21 N O5 S'
_chemical_formula_weight     327.40
_chemical_melting_point     ?
_symmetry_cell_setting     triclinic
_symmetry_space_group_name_H-M     'P -1'
_symmetry_space_group_name_Hall     '-P 1'
loop_
    _symmetry_equiv_pos_site_id
    _symmetry_equiv_pos_as_xyz
    1 x,y,z
    2 -x,-y,-z
_cell_length_a     5.9119(3)
_cell_length_b     10.7223(7)
_cell_length_c     26.6453(15)
_cell_angle_alpha     79.736(3)
_cell_angle_beta     89.813(3)
_cell_angle_gamma     75.518(3)
_cell_volume     1607.67(16)
_cell_formula_units_Z     4
_cell_measurement_reflns_used     4861
_cell_measurement_theta_min     2.75
_cell_measurement_theta_max     24.05
_cell_measurement_temperature     296(2)
_cell_special_details
;
;
_exptl_crystal_description     Block
_exptl_crystal_colour     Colourless
_exptl_crystal_size_max     0.25
_exptl_crystal_size_mid     0.19
_exptl_crystal_size_min     0.14
_exptl_crystal_size_rad     ?
_exptl_crystal_density_diffrn     1.353
_exptl_crystal_density_meas     ?
_exptl_crystal_density_method     'Not Measured'
_exptl_crystal_F_000     696
_exptl_absorpt_coefficient_mu     0.224
_exptl_absorpt_correction_type     none
_exptl_absorpt_process_details     ?
_exptl_absorpt_correction_T_min     ?
_exptl_absorpt_correction_T_max     ?
_exptl_special_details
;
;
_diffrn_ambient_temperature     296(2)
_diffrn_radiation_type     'MoK\a'
_diffrn_radiation_wavelength     0.71073
_diffrn_radiation_source     'sealed tube'
_diffrn_radiation_monochromator     'graphite'
_diffrn_measurement_device_type     'Bruker APEXII CCD'
_diffrn_measurement_method     '\f and \w'
_diffrn_detector_area_resol_mean     ?
_diffrn_reflns_number     25440
_diffrn_reflns_av_R_equivalents     0.0482
_diffrn_reflns_av_sigmaI/netI     0.0487
_diffrn_reflns_theta_min     0.78
_diffrn_reflns_theta_max     25.50
_diffrn_reflns_theta_full     25.50
_diffrn_measured_fraction_theta_max     0.996
_diffrn_measured_fraction_theta_full     0.996
_diffrn_reflns_limit_h_min     -7
_diffrn_reflns_limit_h_max     7
_diffrn_reflns_limit_k_min     -12
_diffrn_reflns_limit_k_max     12
_diffrn_reflns_limit_l_min     -32
_diffrn_reflns_limit_l_max     31
_diffrn_reflns_reduction_process
;
;
_diffrn_standards_number     0
_diffrn_standards_interval_count     ?
_diffrn_standards_decay_%     ?
_refine_special_details
;
Refinement on <i>F</i>^2^ for ALL reflections except those flagged by the user
for potential systematic errors. Weighted <i>R</i>-factors <i>wR</i> and all
goodnesses of fit <i>S</i> are based on <i>F</i>^2^, conventional
<i>R</i>-factors <i>R</i> are based on <i>F</i>, with <i>F</i> set to zero for
negative <i>F</i>^2^. The observed criterion of <i>F</i>^2^ > \s(<i>F</i>^2^)
is used only for calculating -<i>R</i>-factor-obs <i>etc</i>. and is not
relevant to the choice of reflections for refinement. <i>R</i>-factors based
on <i>F</i>^2^ are statistically about twice as large as those based on
<i>F</i>, and <i>R</i>-factors based on ALL data will be even larger.
;
_reflns_number_total     5942
_reflns_number_gt     3973
_reflns_threshold_expression     I>2\s(I)
_refine_ls_structure_factor_coef     Fsqd
_refine_ls_matrix_type     full
_refine_ls_R_factor_all     0.1041
_refine_ls_R_factor_gt     0.0699
_refine_ls_wR_factor_gt     0.1862
_refine_ls_wR_factor_ref     0.2175
_refine_ls_goodness_of_fit_ref     1.032
_refine_ls_restrained_S_all     1.032
_refine_ls_number_reflns     5942
_refine_ls_number_parameters     412
_refine_ls_number_restraints     5
_refine_ls_number_constraints     ?
_refine_ls_hydrogen_treatment     mixed
_refine_ls_weighting_scheme     calc
_refine_ls_weighting_details
         'calc w=1/[\s^2^(Fo^2^)+(0.1117P)^2^+1.5531P] where P=(Fo^2^+2Fc^2^)/3'
_atom_sites_solution_hydrogens     geom
_atom_sites_solution_primary     direct
_atom_sites_solution_secondary     difmap
_refine_ls_shift/su_max     0.001
_refine_ls_shift/su_mean     0.000
_refine_diff_density_max     0.924
_refine_diff_density_min     -0.356
_refine_ls_extinction_method     'none'
_refine_ls_abs_structure_details     ?
_refine_ls_abs_structure_Flack     .
loop_
    _atom_type_symbol
    _atom_type_description
    _atom_type_scat_dispersion_real
    _atom_type_scat_dispersion_imag
    _atom_type_scat_source
    S S 0.1246 0.1234 'International Tables Vol C Tables 4.2.6.8 and 6.1.1.4'
    O O 0.0106 0.0060 'International Tables Vol C Tables 4.2.6.8 and 6.1.1.4'
    N N 0.0061 0.0033 'International Tables Vol C Tables 4.2.6.8 and 6.1.1.4'
    H H 0.0000 0.0000 'International Tables Vol C Tables 4.2.6.8 and 6.1.1.4'
    C C 0.0033 0.0016 'International Tables Vol C Tables 4.2.6.8 and 6.1.1.4'
_computing_data_collection     'APEX2 (Bruker, 2007)'
_computing_cell_refinement     'SAINT (Bruker, 2007)'
_computing_data_reduction     'SAINT (Bruker, 2007)'
_computing_structure_solution     'SHELXS97 (Sheldrick, 2008)'
_computing_structure_refinement     'SHELXL97 (Sheldrick, 2008)'
_computing_molecular_graphics     'ORTEP-3 for Windows (Farrugia, 1997)'
_computing_publication_material
                                'WinGX (Farrugia, 1999) and PLATON (Spek, 2009)'
loop_
    _atom_site_type_symbol
    _atom_site_label
    _atom_site_fract_x
    _atom_site_fract_y
    _atom_site_fract_z
    _atom_site_U_iso_or_equiv
    _atom_site_thermal_displace_type
    _atom_site_calc_flag
    _atom_site_refinement_flags
    _atom_site_occupancy
    S S1 0.24030(15) 0.81008(9) 0.71667(3) 0.0404(3) Uani . . 1.000
    O O1 0.8071(6) 0.9302(4) 0.54159(12) 0.0852(16) Uani . . 1.000
    O O2 0.1613(5) 0.6977(3) 0.71162(10) 0.0541(10) Uani . . 1.000
    O O3 0.0718(4) 0.9282(3) 0.72214(10) 0.0522(9) Uani . . 1.000
    O O4 1.4245(6) 0.4189(3) 0.95284(13) 0.0772(12) Uani . . 1.000
    O O5 1.2465(6) 0.6045(3) 0.97576(13) 0.0827(12) Uani . . 1.000
    N N1 0.4128(5) 0.7734(3) 0.76697(11) 0.0405(10) Uani . . 1.000
    C C1 0.8230(11) 0.8647(6) 0.49907(19) 0.091(2) Uani . . 1.000
    C C2 0.6699(8) 0.8966(4) 0.58007(16) 0.0593(16) Uani . . 1.000
    C C3 0.6843(8) 0.9522(5) 0.62271(17) 0.0662(17) Uani . . 1.000
    C C4 0.5527(7) 0.9266(4) 0.66397(16) 0.0592(16) Uani . . 1.000
    C C5 0.4061(6) 0.8452(3) 0.66319(13) 0.0402(11) Uani . . 1.000
    C C6 0.3904(8) 0.7915(4) 0.62065(15) 0.0570(16) Uani . . 1.000
    C C7 0.5216(9) 0.8176(4) 0.57891(16) 0.0655(16) Uani . . 1.000
    C C8 0.6083(6) 0.6550(4) 0.77250(14) 0.0446(12) Uani . . 1.000
    C C9 0.7785(7) 0.6474(4) 0.81491(16) 0.0543(12) Uani . . 1.000
    C C10 0.6831(8) 0.6655(5) 0.86445(17) 0.0713(19) Uani . . 1.000
    C C11 0.8758(8) 0.6601(5) 0.90438(17) 0.0722(19) Uani . . 1.000
    C C12 1.0675(8) 0.5335(5) 0.90841(17) 0.0661(17) Uani . . 1.000
    C C13 1.1619(8) 0.5154(5) 0.85893(18) 0.0789(19) Uani . . 1.000
    C C14 0.9709(8) 0.5220(4) 0.81929(17) 0.0649(17) Uani . . 1.000
    C C15 1.2557(7) 0.5231(4) 0.94865(16) 0.0536(14) Uani . . 1.000
    S S2 0.58540(16) 0.13448(10) 0.78880(4) 0.0452(3) Uani . . 1.000
    O O6 1.2525(6) 0.0555(4) 0.96080(12) 0.0810(14) Uani . . 1.000
    O O7 0.3919(4) 0.2420(3) 0.79281(11) 0.0585(10) Uani . . 1.000
    O O8 0.5465(5) 0.0094(3) 0.78645(11) 0.0614(11) Uani . . 1.000
    O O9 1.2935(9) 0.5689(4) 0.53819(18) 0.126(2) Uani . . 1.000
    O O10 1.4743(11) 0.3683(4) 0.5428(2) 0.141(2) Uani . . 1.000
    N N2 0.7154(5) 0.1743(3) 0.73693(11) 0.0445(10) Uani . . 1.000
    C C16 1.2095(10) 0.1349(5) 0.99941(19) 0.0815(19) Uani . . 1.000
    C C17 1.0888(8) 0.0813(4) 0.92229(15) 0.0560(16) Uani . . 1.000
    C C18 1.1491(8) 0.0089(5) 0.88368(18) 0.0702(16) Uani . . 1.000
    C C19 0.9954(7) 0.0252(5) 0.84341(16) 0.0650(16) Uani . . 1.000
    C C20 0.7813(6) 0.1140(4) 0.84073(13) 0.0416(11) Uani . . 1.000
    C C21 0.7221(7) 0.1857(4) 0.87863(15) 0.0564(14) Uani . . 1.000
    C C22 0.8754(8) 0.1698(4) 0.91948(16) 0.0626(16) Uani . . 1.000
    C C23 0.7777(8) 0.3001(4) 0.72825(15) 0.0540(14) Uani . . 1.000
    C C24 0.8709(7) 0.3303(4) 0.67579(15) 0.0520(12) Uani . . 1.000
    C C25 1.1018(9) 0.2412(5) 0.6690(2) 0.0782(17) Uani . . 1.000
    C C26 1.1972(10) 0.2776(5) 0.6166(2) 0.088(2) Uani . . 1.000
    C C27 1.2156(8) 0.4178(4) 0.60792(17) 0.0626(17) Uani . . 1.000
    C C28 0.9834(9) 0.5085(5) 0.6117(2) 0.0756(19) Uani . . 1.000
    C C29 0.8827(10) 0.4715(5) 0.6639(2) 0.079(2) Uani . . 1.000
    C C30 1.3310(8) 0.4554(5) 0.55920(18) 0.0623(17) Uani . . 1.000
    H H1A 0.89090 0.77270 0.51030 0.1370 Uiso calc R 1.000
    H H1B 0.91940 0.89960 0.47420 0.1370 Uiso calc R 1.000
    H H1C 0.66950 0.87770 0.48410 0.1370 Uiso calc R 1.000
    H H1N 0.441(7) 0.843(3) 0.7708(15) 0.0490 Uiso . . 1.000
    H H3 0.78340 1.00700 0.62340 0.0790 Uiso calc R 1.000
    H H4 0.56250 0.96420 0.69250 0.0710 Uiso calc R 1.000
    H H4O 1.522(8) 0.425(6) 0.9742(19) 0.1160 Uiso . . 1.000
    H H6 0.29060 0.73700 0.61990 0.0680 Uiso calc R 1.000
    H H7 0.50910 0.78150 0.55010 0.0780 Uiso calc R 1.000
    H H8A 0.68910 0.65460 0.74080 0.0540 Uiso calc R 1.000
    H H8B 0.54670 0.57810 0.77890 0.0540 Uiso calc R 1.000
    H H9 0.85350 0.71910 0.80410 0.0660 Uiso calc R 1.000
    H H10A 0.60360 0.59760 0.87650 0.0860 Uiso calc R 1.000
    H H10B 0.56900 0.74940 0.86060 0.0860 Uiso calc R 1.000
    H H11A 0.94250 0.73440 0.89460 0.0870 Uiso calc R 1.000
    H H11B 0.80800 0.66540 0.93740 0.0870 Uiso calc R 1.000
    H H12 0.99390 0.46160 0.91990 0.0790 Uiso calc R 1.000
    H H13A 1.27480 0.43100 0.86270 0.0950 Uiso calc R 1.000
    H H13B 1.24290 0.58260 0.84700 0.0950 Uiso calc R 1.000
    H H14A 1.03930 0.51690 0.78630 0.0780 Uiso calc R 1.000
    H H14B 0.90450 0.44750 0.82880 0.0780 Uiso calc R 1.000
    H H2N 0.825(5) 0.109(3) 0.7335(15) 0.0530 Uiso . . 1.000
    H H10O 1.566(11) 0.400(4) 0.525(3) 0.2110 Uiso . . 1.000
    H H16A 1.20210 0.22420 0.98440 0.1220 Uiso calc R 1.000
    H H16B 1.33380 0.10380 1.02520 0.1220 Uiso calc R 1.000
    H H16C 1.06370 0.12990 1.01460 0.1220 Uiso calc R 1.000
    H H18 1.29440 -0.05080 0.88530 0.0840 Uiso calc R 1.000
    H H19 1.03580 -0.02390 0.81780 0.0780 Uiso calc R 1.000
    H H21 0.57700 0.24570 0.87680 0.0680 Uiso calc R 1.000
    H H22 0.83410 0.21910 0.94500 0.0750 Uiso calc R 1.000
    H H23A 0.89520 0.29810 0.75390 0.0640 Uiso calc R 1.000
    H H23B 0.64060 0.36920 0.73200 0.0640 Uiso calc R 1.000
    H H24 0.75900 0.31900 0.65100 0.0620 Uiso calc R 1.000
    H H25A 1.08620 0.15200 0.67340 0.0940 Uiso calc R 1.000
    H H25B 1.21260 0.24450 0.69520 0.0940 Uiso calc R 1.000
    H H26A 1.35020 0.21950 0.61440 0.1050 Uiso calc R 1.000
    H H26B 1.09420 0.26680 0.59030 0.1050 Uiso calc R 1.000
    H H27 1.31590 0.42480 0.63590 0.0750 Uiso calc R 1.000
    H H28A 0.87730 0.50410 0.58470 0.0910 Uiso calc R 1.000
    H H28B 0.99900 0.59770 0.60730 0.0910 Uiso calc R 1.000
    H H29A 0.97890 0.48750 0.69030 0.0950 Uiso calc R 1.000
    H H29B 0.72660 0.52770 0.66470 0.0950 Uiso calc R 1.000
loop_
    _atom_site_aniso_label
    _atom_site_aniso_U_11
    _atom_site_aniso_U_22
    _atom_site_aniso_U_33
    _atom_site_aniso_U_12
    _atom_site_aniso_U_13
    _atom_site_aniso_U_23
    S1 0.0355(5) 0.0484(6) 0.0369(5) -0.0078(4) -0.0020(4) -0.0110(4)
    O1 0.100(3) 0.109(3) 0.055(2) -0.039(2) 0.0312(18) -0.0198(19)
    O2 0.0573(16) 0.0628(18) 0.0505(16) -0.0279(14) -0.0009(13) -0.0137(13)
    O3 0.0406(14) 0.0578(17) 0.0509(16) 0.0026(12) -0.0029(12) -0.0122(13)
    O4 0.067(2) 0.077(2) 0.077(2) 0.0080(18) -0.0345(17) -0.0229(18)
    O5 0.074(2) 0.086(2) 0.081(2) 0.0099(18) -0.0353(18) -0.039(2)
    N1 0.0417(16) 0.0421(18) 0.0370(16) -0.0065(14) -0.0031(13) -0.0113(14)
    C1 0.117(4) 0.097(4) 0.053(3) -0.015(3) 0.032(3) -0.015(3)
    C2 0.061(3) 0.065(3) 0.046(2) -0.008(2) 0.010(2) -0.006(2)
    C3 0.068(3) 0.090(3) 0.051(3) -0.037(3) 0.007(2) -0.016(2)
    C4 0.062(3) 0.081(3) 0.045(2) -0.030(2) 0.0037(19) -0.022(2)
    C5 0.0376(18) 0.045(2) 0.0357(19) -0.0050(16) -0.0032(15) -0.0091(15)
    C6 0.074(3) 0.062(3) 0.042(2) -0.025(2) 0.004(2) -0.0172(19)
    C7 0.092(3) 0.069(3) 0.042(2) -0.025(3) 0.008(2) -0.021(2)
    C8 0.044(2) 0.048(2) 0.038(2) -0.0042(17) -0.0018(16) -0.0088(16)
    C9 0.053(2) 0.055(2) 0.052(2) -0.0004(19) -0.0134(19) -0.0212(19)
    C10 0.055(3) 0.094(4) 0.058(3) 0.000(2) -0.005(2) -0.023(3)
    C11 0.064(3) 0.091(4) 0.050(3) 0.014(2) -0.018(2) -0.030(2)
    C12 0.064(3) 0.072(3) 0.052(3) 0.003(2) -0.017(2) -0.013(2)
    C13 0.061(3) 0.095(4) 0.068(3) 0.013(3) -0.011(2) -0.028(3)
    C14 0.062(3) 0.068(3) 0.056(3) 0.010(2) -0.016(2) -0.026(2)
    C15 0.050(2) 0.060(3) 0.046(2) -0.007(2) -0.0110(18) -0.0071(19)
    S2 0.0432(5) 0.0572(6) 0.0409(5) -0.0171(4) 0.0084(4) -0.0179(4)
    O6 0.075(2) 0.100(3) 0.062(2) 0.0009(19) -0.0193(17) -0.0318(19)
    O7 0.0440(15) 0.075(2) 0.0540(17) -0.0033(14) 0.0048(12) -0.0222(14)
    O8 0.0729(19) 0.069(2) 0.0600(18) -0.0405(16) 0.0159(15) -0.0261(15)
    O9 0.156(4) 0.072(3) 0.127(4) -0.008(3) 0.088(3) 0.008(2)
    O10 0.192(5) 0.078(3) 0.140(4) -0.023(3) 0.113(4) -0.004(3)
    N2 0.0474(18) 0.0482(19) 0.0406(17) -0.0116(15) 0.0096(14) -0.0159(14)
    C16 0.101(4) 0.076(3) 0.065(3) -0.014(3) -0.024(3) -0.018(3)
    C17 0.062(3) 0.061(3) 0.044(2) -0.012(2) -0.0043(19) -0.0124(19)
    C18 0.051(2) 0.089(3) 0.063(3) 0.009(2) 0.000(2) -0.032(3)
    C19 0.056(2) 0.087(3) 0.053(3) -0.004(2) 0.006(2) -0.036(2)
    C20 0.0407(19) 0.048(2) 0.0372(19) -0.0119(16) 0.0054(15) -0.0102(16)
    C21 0.060(2) 0.055(3) 0.050(2) 0.001(2) -0.0001(19) -0.0207(19)
    C22 0.077(3) 0.058(3) 0.051(2) -0.003(2) -0.002(2) -0.025(2)
    C23 0.067(3) 0.053(2) 0.048(2) -0.020(2) 0.0138(19) -0.0184(19)
    C24 0.058(2) 0.052(2) 0.049(2) -0.0171(19) 0.0115(18) -0.0132(18)
    C25 0.072(3) 0.067(3) 0.077(3) -0.001(2) 0.015(3) 0.012(2)
    C26 0.105(4) 0.058(3) 0.088(4) -0.004(3) 0.055(3) -0.004(3)
    C27 0.065(3) 0.067(3) 0.058(3) -0.024(2) 0.014(2) -0.007(2)
    C28 0.083(3) 0.056(3) 0.083(4) -0.016(2) 0.026(3) -0.003(2)
    C29 0.100(4) 0.057(3) 0.084(4) -0.021(3) 0.042(3) -0.023(3)
    C30 0.067(3) 0.056(3) 0.065(3) -0.018(2) 0.021(2) -0.011(2)
_geom_special_details
;
Bond distances, angles <i>etc</i>. have been calculated using the rounded
fractional coordinates. All su's are estimated from the variances of the
(full) variance-covariance matrix. The cell e.s.d.'s are taken into account in
the estimation of distances, angles and torsion angles
;
loop_
    _geom_bond_atom_site_label_1
    _geom_bond_atom_site_label_2
    _geom_bond_site_symmetry_1
    _geom_bond_site_symmetry_2
    _geom_bond_distance
    _geom_bond_publ_flag
    S1 O2 . . 1.424(3) no
    S1 O3 . . 1.432(3) no
    S1 N1 . . 1.616(3) no
    S1 C5 . . 1.766(4) no
    S2 O8 . . 1.428(3) no
    S2 N2 . . 1.622(3) no
    S2 O7 . . 1.426(3) no
    S2 C20 . . 1.755(4) no
    O1 C1 . . 1.427(7) no
    O1 C2 . . 1.359(6) no
    O4 C15 . . 1.287(5) no
    O5 C15 . . 1.220(5) no
    O4 H4O . . 0.83(5) no
    O6 C16 . . 1.432(6) no
    O6 C17 . . 1.356(6) no
    O9 C30 . . 1.211(7) no
    O10 C30 . . 1.236(7) no
    O10 H10O . . 0.82(7) no
    N1 C8 . . 1.473(5) no
    N1 H1N . . 0.83(4) no
    N2 C23 . . 1.465(5) no
    N2 H2N . . 0.85(3) no
    C2 C3 . . 1.386(6) no
    C2 C7 . . 1.367(7) no
    C3 C4 . . 1.372(6) no
    C4 C5 . . 1.378(5) no
    C5 C6 . . 1.373(5) no
    C6 C7 . . 1.382(6) no
    C8 C9 . . 1.493(6) no
    C9 C10 . . 1.459(6) no
    C9 C14 . . 1.515(6) no
    C10 C11 . . 1.545(7) no
    C11 C12 . . 1.523(7) no
    C12 C13 . . 1.456(7) no
    C12 C15 . . 1.518(6) no
    C13 C14 . . 1.529(7) no
    C1 H1B . . 0.9600 no
    C1 H1C . . 0.9600 no
    C1 H1A . . 0.9600 no
    C3 H3 . . 0.9300 no
    C4 H4 . . 0.9300 no
    C6 H6 . . 0.9300 no
    C7 H7 . . 0.9300 no
    C8 H8A . . 0.9700 no
    C8 H8B . . 0.9700 no
    C9 H9 . . 0.9800 no
    C10 H10A . . 0.9700 no
    C10 H10B . . 0.9700 no
    C11 H11A . . 0.9700 no
    C11 H11B . . 0.9700 no
    C12 H12 . . 0.9800 no
    C13 H13A . . 0.9700 no
    C13 H13B . . 0.9700 no
    C14 H14A . . 0.9700 no
    C14 H14B . . 0.9700 no
    C17 C18 . . 1.390(6) no
    C17 C22 . . 1.369(6) no
    C18 C19 . . 1.367(6) no
    C19 C20 . . 1.374(6) no
    C20 C21 . . 1.369(6) no
    C21 C22 . . 1.378(6) no
    C23 C24 . . 1.512(6) no
    C24 C29 . . 1.510(7) no
    C24 C25 . . 1.489(7) no
    C25 C26 . . 1.527(8) no
    C26 C27 . . 1.511(7) no
    C27 C28 . . 1.486(7) no
    C27 C30 . . 1.503(7) no
    C28 C29 . . 1.537(8) no
    C16 H16A . . 0.9600 no
    C16 H16B . . 0.9600 no
    C16 H16C . . 0.9600 no
    C18 H18 . . 0.9300 no
    C19 H19 . . 0.9300 no
    C21 H21 . . 0.9300 no
    C22 H22 . . 0.9300 no
    C23 H23A . . 0.9700 no
    C23 H23B . . 0.9700 no
    C24 H24 . . 0.9800 no
    C25 H25A . . 0.9700 no
    C25 H25B . . 0.9700 no
    C26 H26A . . 0.9700 no
    C26 H26B . . 0.9700 no
    C27 H27 . . 0.9800 no
    C28 H28A . . 0.9700 no
    C28 H28B . . 0.9700 no
    C29 H29A . . 0.9700 no
    C29 H29B . . 0.9700 no
loop_
    _geom_contact_atom_site_label_1
    _geom_contact_atom_site_label_2
    _geom_contact_distance
    _geom_contact_site_symmetry_1
    _geom_contact_site_symmetry_2
    _geom_contact_publ_flag
    S2 H25B 3.1900 . 1_455 no
    O3 N2 3.024(4) . 1_465 no
    O4 O5 2.660(5) . 2_867 no
    O5 O4 2.660(5) . 2_867 no
    O5 C15 3.411(6) . 2_867 no
    O6 C16 3.378(7) . 2_857 no
    O8 N1 2.961(4) . 1_545 no
    O9 O10 2.631(8) . 2_866 no
    O9 C30 3.412(7) . 2_866 no
    O10 C30 3.394(7) . 2_866 no
    O10 O9 2.631(8) . 2_866 no
    O1 H1B 2.7100 . 2_776 no
    O2 H29A 2.8700 . 1_455 no
    O2 H6 2.5500 . . no
    O2 H14A 2.7500 . 1_455 no
    O2 H8B 2.7900 . . no
    O3 H19 2.6900 . 1_465 no
    O3 H25A 2.5400 . 1_465 no
    O3 H2N 2.18(3) . 1_465 no
    O4 H16A 2.7400 . . no
    O4 H4O 2.85(6) . 2_867 no
    O4 H22 2.8400 . 1_655 no
    O4 H13A 2.5300 . . no
    O5 H11B 2.6700 . . no
    O5 H11A 2.7500 . . no
    O5 H4O 1.84(5) . 2_867 no
    O6 H16B 2.5900 . 2_857 no
    O7 H21 2.5100 . . no
    O7 H25B 2.8000 . 1_455 no
    O7 H23B 2.6200 . . no
    O8 H1N 2.14(3) . 1_545 no
    O8 H4 2.6300 . 1_545 no
    O9 H28B 2.5400 . . no
    O9 H1A 2.8000 . . no
    O9 H10O 1.89(8) . 2_866 no
    O10 H26A 2.4900 . . no
    O10 H10O 2.76(6) . 2_866 no
    N1 O8 2.961(4) . 1_565 no
    N2 O3 3.024(4) . 1_645 no
    N1 H10B 2.6100 . . no
    N1 H4 2.8900 . . no
    N2 H25A 2.7500 . . no
    C15 O5 3.411(6) . 2_867 no
    C16 O6 3.378(7) . 2_857 no
    C30 O10 3.394(7) . 2_866 no
    C30 O9 3.412(7) . 2_866 no
    C1 H26B 2.9600 . 2_766 no
    C1 H7 2.5400 . . no
    C2 H1C 2.9900 . 2_676 no
    C3 H26A 3.0200 . 1_465 no
    C4 H1N 2.95(4) . . no
    C5 H8A 2.8400 . . no
    C6 H29B 3.0600 . . no
    C7 H1C 2.6900 . . no
    C7 H1A 2.8500 . . no
    C8 H13B 3.0800 . 1_455 no
    C10 H13B 3.0200 . 1_455 no
    C10 H1N 2.98(4) . . no
    C13 H10A 3.0200 . 1_655 no
    C15 H10A 2.9700 . 1_655 no
    C15 H4O 2.66(5) . 2_867 no
    C16 H22 2.5300 . . no
    C16 H11B 2.9300 . 2_767 no
    C17 H16C 2.9000 . 2_757 no
    C19 H2N 3.01(4) . . no
    C20 H23A 2.9500 . . no
    C22 H16C 2.6900 . . no
    C22 H16A 2.8300 . . no
    C25 H2N 2.81(3) . . no
    C30 H10O 2.65(7) . 2_866 no
    H1A O9 2.8000 . . no
    H1A C7 2.8500 . . no
    H1A H7 2.4800 . . no
    H1B O1 2.7100 . 2_776 no
    H1C C7 2.6900 . . no
    H1C H7 2.2100 . . no
    H1C C2 2.9900 . 2_676 no
    H1N O8 2.14(3) . 1_565 no
    H1N C4 2.95(4) . . no
    H1N C10 2.98(4) . . no
    H1N H4 2.4600 . . no
    H1N H9 2.5400 . . no
    H1N H10B 2.4700 . . no
    H2N C25 2.81(3) . . no
    H2N O3 2.18(3) . 1_645 no
    H2N C19 3.01(4) . . no
    H2N H19 2.5700 . . no
    H2N H25A 2.2900 . . no
    H4 O8 2.6300 . 1_565 no
    H4 N1 2.8900 . . no
    H4 H1N 2.4600 . . no
    H4O O4 2.85(6) . 2_867 no
    H4O H4O 2.26(8) . 2_867 no
    H4O C15 2.66(5) . 2_867 no
    H4O O5 1.84(5) . 2_867 no
    H6 O2 2.5500 . . no
    H7 C1 2.5400 . . no
    H7 H1C 2.2100 . . no
    H7 H1A 2.4800 . . no
    H8A C5 2.8400 . . no
    H8A H14A 2.4100 . . no
    H8B H13B 2.5500 . 1_455 no
    H8B H14B 2.4700 . . no
    H8B O2 2.7900 . . no
    H9 H13B 2.5500 . . no
    H9 H1N 2.5400 . . no
    H9 H11A 2.5100 . . no
    H10A H13B 2.3300 . 1_455 no
    H10A H14B 2.5800 . . no
    H10A H12 2.5500 . . no
    H10A C13 3.0200 . 1_455 no
    H10A C15 2.9700 . 1_455 no
    H10B H1N 2.4700 . . no
    H10B N1 2.6100 . . no
    H10B H18 2.5300 . 1_465 no
    H10O O9 1.89(8) . 2_866 no
    H10O H10O 2.27(8) . 2_866 no
    H10O C30 2.65(7) . 2_866 no
    H10O O10 2.76(6) . 2_866 no
    H11A H13B 2.5900 . . no
    H11A H9 2.5100 . . no
    H11A O5 2.7500 . . no
    H11B O5 2.6700 . . no
    H11B C16 2.9300 . 2_767 no
    H11B H16A 2.5700 . 2_767 no
    H12 H14B 2.5200 . . no
    H12 H10A 2.5500 . . no
    H13A H21 2.2900 . 1_655 no
    H13A O4 2.5300 . . no
    H13B H8B 2.5500 . 1_655 no
    H13B C8 3.0800 . 1_655 no
    H13B C10 3.0200 . 1_655 no
    H13B H11A 2.5900 . . no
    H13B H9 2.5500 . . no
    H13B H10A 2.3300 . 1_655 no
    H14A H8A 2.4100 . . no
    H14A O2 2.7500 . 1_655 no
    H14B H8B 2.4700 . . no
    H14B H10A 2.5800 . . no
    H14B H12 2.5200 . . no
    H16A O4 2.7400 . . no
    H16A C22 2.8300 . . no
    H16A H22 2.4400 . . no
    H16A H11B 2.5700 . 2_767 no
    H16B O6 2.5900 . 2_857 no
    H16C C22 2.6900 . . no
    H16C H22 2.2200 . . no
    H16C C17 2.9000 . 2_757 no
    H18 H10B 2.5300 . 1_645 no
    H19 O3 2.6900 . 1_645 no
    H19 H2N 2.5700 . . no
    H21 O7 2.5100 . . no
    H21 H13A 2.2900 . 1_455 no
    H22 O4 2.8400 . 1_455 no
    H22 C16 2.5300 . . no
    H22 H16A 2.4400 . . no
    H22 H16C 2.2200 . . no
    H23A C20 2.9500 . . no
    H23A H25B 2.4600 . . no
    H23A H29A 2.5500 . . no
    H23B O7 2.6200 . . no
    H23B H29B 2.3900 . . no
    H24 H26B 2.5700 . . no
    H24 H27 2.5800 . 1_455 no
    H25A O3 2.5400 . 1_645 no
    H25A N2 2.7500 . . no
    H25A H2N 2.2900 . . no
    H25B S2 3.1900 . 1_655 no
    H25B O7 2.8000 . 1_655 no
    H25B H23A 2.4600 . . no
    H25B H27 2.4700 . . no
    H26A O10 2.4900 . . no
    H26A C3 3.0200 . 1_645 no
    H26B H24 2.5700 . . no
    H26B H28A 2.5200 . . no
    H26B C1 2.9600 . 2_766 no
    H27 H24 2.5800 . 1_655 no
    H27 H25B 2.4700 . . no
    H27 H29A 2.4900 . . no
    H28A H26B 2.5200 . . no
    H28B O9 2.5400 . . no
    H29A O2 2.8700 . 1_655 no
    H29A H23A 2.5500 . . no
    H29A H27 2.4900 . . no
    H29B C6 3.0600 . . no
    H29B H23B 2.3900 . . no
loop_
    _geom_angle_atom_site_label_1
    _geom_angle_atom_site_label_2
    _geom_angle_atom_site_label_3
    _geom_angle_site_symmetry_1
    _geom_angle_site_symmetry_2
    _geom_angle_site_symmetry_3
    _geom_angle
    _geom_angle_publ_flag
    O2 S1 O3 . . . 119.03(18) no
    O2 S1 N1 . . . 108.36(17) no
    O2 S1 C5 . . . 107.61(16) no
    O3 S1 N1 . . . 105.26(16) no
    O3 S1 C5 . . . 108.38(16) no
    N1 S1 C5 . . . 107.74(16) no
    O8 S2 C20 . . . 107.74(19) no
    N2 S2 C20 . . . 107.95(17) no
    O7 S2 N2 . . . 107.77(17) no
    O7 S2 C20 . . . 107.64(18) no
    O7 S2 O8 . . . 119.76(18) no
    O8 S2 N2 . . . 105.49(17) no
    C1 O1 C2 . . . 117.8(4) no
    C15 O4 H4O . . . 107(4) no
    C16 O6 C17 . . . 117.8(4) no
    C30 O10 H10O . . . 110(3) no
    S1 N1 C8 . . . 118.3(2) no
    S1 N1 H1N . . . 106(3) no
    C8 N1 H1N . . . 118(3) no
    S2 N2 C23 . . . 118.3(3) no
    C23 N2 H2N . . . 115(2) no
    S2 N2 H2N . . . 108(3) no
    C3 C2 C7 . . . 119.8(4) no
    O1 C2 C7 . . . 125.5(4) no
    O1 C2 C3 . . . 114.7(4) no
    C2 C3 C4 . . . 120.2(4) no
    C3 C4 C5 . . . 120.1(4) no
    C4 C5 C6 . . . 119.6(4) no
    S1 C5 C4 . . . 120.1(3) no
    S1 C5 C6 . . . 120.3(3) no
    C5 C6 C7 . . . 120.6(4) no
    C2 C7 C6 . . . 119.8(4) no
    N1 C8 C9 . . . 112.4(3) no
    C10 C9 C14 . . . 111.5(4) no
    C8 C9 C14 . . . 109.5(4) no
    C8 C9 C10 . . . 117.0(4) no
    C9 C10 C11 . . . 111.9(4) no
    C10 C11 C12 . . . 110.6(4) no
    C11 C12 C13 . . . 111.7(4) no
    C13 C12 C15 . . . 112.8(4) no
    C11 C12 C15 . . . 111.9(4) no
    C12 C13 C14 . . . 112.1(4) no
    C9 C14 C13 . . . 111.6(4) no
    O4 C15 O5 . . . 122.4(4) no
    O4 C15 C12 . . . 114.3(4) no
    O5 C15 C12 . . . 123.3(4) no
    H1A C1 H1B . . . 109.00 no
    H1A C1 H1C . . . 109.00 no
    H1B C1 H1C . . . 110.00 no
    O1 C1 H1B . . . 109.00 no
    O1 C1 H1C . . . 109.00 no
    O1 C1 H1A . . . 110.00 no
    C4 C3 H3 . . . 120.00 no
    C2 C3 H3 . . . 120.00 no
    C5 C4 H4 . . . 120.00 no
    C3 C4 H4 . . . 120.00 no
    C7 C6 H6 . . . 120.00 no
    C5 C6 H6 . . . 120.00 no
    C2 C7 H7 . . . 120.00 no
    C6 C7 H7 . . . 120.00 no
    C9 C8 H8A . . . 109.00 no
    C9 C8 H8B . . . 109.00 no
    H8A C8 H8B . . . 108.00 no
    N1 C8 H8B . . . 109.00 no
    N1 C8 H8A . . . 109.00 no
    C10 C9 H9 . . . 106.00 no
    C14 C9 H9 . . . 106.00 no
    C8 C9 H9 . . . 106.00 no
    C9 C10 H10B . . . 109.00 no
    C11 C10 H10A . . . 109.00 no
    C11 C10 H10B . . . 109.00 no
    C9 C10 H10A . . . 109.00 no
    H10A C10 H10B . . . 108.00 no
    C12 C11 H11A . . . 110.00 no
    C12 C11 H11B . . . 110.00 no
    H11A C11 H11B . . . 108.00 no
    C10 C11 H11A . . . 110.00 no
    C10 C11 H11B . . . 110.00 no
    C15 C12 H12 . . . 107.00 no
    C11 C12 H12 . . . 107.00 no
    C13 C12 H12 . . . 107.00 no
    C12 C13 H13B . . . 109.00 no
    C12 C13 H13A . . . 109.00 no
    C14 C13 H13B . . . 109.00 no
    H13A C13 H13B . . . 108.00 no
    C14 C13 H13A . . . 109.00 no
    C9 C14 H14A . . . 109.00 no
    H14A C14 H14B . . . 108.00 no
    C13 C14 H14A . . . 109.00 no
    C13 C14 H14B . . . 109.00 no
    C9 C14 H14B . . . 109.00 no
    O6 C17 C18 . . . 115.2(4) no
    O6 C17 C22 . . . 125.2(4) no
    C18 C17 C22 . . . 119.6(4) no
    C17 C18 C19 . . . 120.2(5) no
    C18 C19 C20 . . . 120.1(4) no
    S2 C20 C19 . . . 119.8(3) no
    S2 C20 C21 . . . 120.5(3) no
    C19 C20 C21 . . . 119.8(4) no
    C20 C21 C22 . . . 120.6(4) no
    C17 C22 C21 . . . 119.8(4) no
    N2 C23 C24 . . . 111.9(3) no
    C25 C24 C29 . . . 110.6(4) no
    C23 C24 C29 . . . 110.2(4) no
    C23 C24 C25 . . . 113.5(4) no
    C24 C25 C26 . . . 112.4(4) no
    C25 C26 C27 . . . 110.4(4) no
    C26 C27 C28 . . . 110.6(4) no
    C26 C27 C30 . . . 112.9(4) no
    C28 C27 C30 . . . 112.6(4) no
    C27 C28 C29 . . . 110.3(4) no
    C24 C29 C28 . . . 113.3(4) no
    O9 C30 O10 . . . 121.1(5) no
    O9 C30 C27 . . . 120.7(5) no
    O10 C30 C27 . . . 118.1(5) no
    O6 C16 H16A . . . 110.00 no
    O6 C16 H16B . . . 109.00 no
    O6 C16 H16C . . . 109.00 no
    H16A C16 H16B . . . 109.00 no
    H16A C16 H16C . . . 109.00 no
    H16B C16 H16C . . . 109.00 no
    C17 C18 H18 . . . 120.00 no
    C19 C18 H18 . . . 120.00 no
    C18 C19 H19 . . . 120.00 no
    C20 C19 H19 . . . 120.00 no
    C20 C21 H21 . . . 120.00 no
    C22 C21 H21 . . . 120.00 no
    C17 C22 H22 . . . 120.00 no
    C21 C22 H22 . . . 120.00 no
    N2 C23 H23A . . . 109.00 no
    N2 C23 H23B . . . 109.00 no
    C24 C23 H23A . . . 109.00 no
    C24 C23 H23B . . . 109.00 no
    H23A C23 H23B . . . 108.00 no
    C23 C24 H24 . . . 107.00 no
    C25 C24 H24 . . . 107.00 no
    C29 C24 H24 . . . 107.00 no
    C24 C25 H25A . . . 109.00 no
    C24 C25 H25B . . . 109.00 no
    C26 C25 H25A . . . 109.00 no
    C26 C25 H25B . . . 109.00 no
    H25A C25 H25B . . . 108.00 no
    C25 C26 H26A . . . 110.00 no
    C25 C26 H26B . . . 110.00 no
    C27 C26 H26A . . . 110.00 no
    C27 C26 H26B . . . 110.00 no
    H26A C26 H26B . . . 108.00 no
    C26 C27 H27 . . . 107.00 no
    C28 C27 H27 . . . 107.00 no
    C30 C27 H27 . . . 107.00 no
    C27 C28 H28A . . . 110.00 no
    C27 C28 H28B . . . 110.00 no
    C29 C28 H28A . . . 110.00 no
    C29 C28 H28B . . . 110.00 no
    H28A C28 H28B . . . 108.00 no
    C24 C29 H29A . . . 109.00 no
    C24 C29 H29B . . . 109.00 no
    C28 C29 H29A . . . 109.00 no
    C28 C29 H29B . . . 109.00 no
    H29A C29 H29B . . . 108.00 no
loop_
    _geom_torsion_atom_site_label_1
    _geom_torsion_atom_site_label_2
    _geom_torsion_atom_site_label_3
    _geom_torsion_atom_site_label_4
    _geom_torsion_site_symmetry_1
    _geom_torsion_site_symmetry_2
    _geom_torsion_site_symmetry_3
    _geom_torsion_site_symmetry_4
    _geom_torsion
    _geom_torsion_publ_flag
    O2 S1 N1 C8 . . . . 51.9(3) no
    O3 S1 N1 C8 . . . . -179.8(3) no
    C5 S1 N1 C8 . . . . -64.3(3) no
    O2 S1 C5 C4 . . . . -163.4(3) no
    O2 S1 C5 C6 . . . . 16.4(4) no
    O3 S1 C5 C4 . . . . 66.7(3) no
    O3 S1 C5 C6 . . . . -113.5(3) no
    N1 S1 C5 C4 . . . . -46.8(3) no
    N1 S1 C5 C6 . . . . 133.1(3) no
    C20 S2 N2 C23 . . . . -65.3(3) no
    O7 S2 C20 C19 . . . . -173.3(3) no
    O7 S2 C20 C21 . . . . 6.8(4) no
    O8 S2 C20 C19 . . . . 56.2(4) no
    O8 S2 C20 C21 . . . . -123.7(3) no
    N2 S2 C20 C19 . . . . -57.3(4) no
    N2 S2 C20 C21 . . . . 122.9(3) no
    O7 S2 N2 C23 . . . . 50.7(3) no
    O8 S2 N2 C23 . . . . 179.7(3) no
    C1 O1 C2 C3 . . . . 172.6(4) no
    C1 O1 C2 C7 . . . . -8.9(7) no
    C16 O6 C17 C18 . . . . 174.6(4) no
    C16 O6 C17 C22 . . . . -6.1(7) no
    S1 N1 C8 C9 . . . . 168.8(3) no
    S2 N2 C23 C24 . . . . -173.2(3) no
    O1 C2 C3 C4 . . . . 179.5(4) no
    C7 C2 C3 C4 . . . . 0.9(7) no
    O1 C2 C7 C6 . . . . -179.7(4) no
    C3 C2 C7 C6 . . . . -1.3(7) no
    C2 C3 C4 C5 . . . . 0.2(7) no
    C3 C4 C5 C6 . . . . -0.9(6) no
    C3 C4 C5 S1 . . . . 179.0(3) no
    S1 C5 C6 C7 . . . . -179.3(3) no
    C4 C5 C6 C7 . . . . 0.5(6) no
    C5 C6 C7 C2 . . . . 0.6(7) no
    N1 C8 C9 C10 . . . . 50.4(5) no
    N1 C8 C9 C14 . . . . 178.6(3) no
    C8 C9 C10 C11 . . . . -178.1(4) no
    C14 C9 C10 C11 . . . . 54.7(5) no
    C10 C9 C14 C13 . . . . -54.1(5) no
    C8 C9 C14 C13 . . . . 174.8(4) no
    C9 C10 C11 C12 . . . . -54.7(5) no
    C10 C11 C12 C13 . . . . 54.4(5) no
    C10 C11 C12 C15 . . . . -178.1(4) no
    C13 C12 C15 O5 . . . . 130.0(5) no
    C15 C12 C13 C14 . . . . 178.3(4) no
    C13 C12 C15 O4 . . . . -51.7(6) no
    C11 C12 C13 C14 . . . . -54.7(6) no
    C11 C12 C15 O4 . . . . -178.7(4) no
    C11 C12 C15 O5 . . . . 3.0(6) no
    C12 C13 C14 C9 . . . . 54.2(5) no
    O6 C17 C18 C19 . . . . 178.8(4) no
    C22 C17 C18 C19 . . . . -0.6(7) no
    O6 C17 C22 C21 . . . . -178.9(4) no
    C18 C17 C22 C21 . . . . 0.4(7) no
    C17 C18 C19 C20 . . . . 0.5(7) no
    C18 C19 C20 S2 . . . . 179.9(4) no
    C18 C19 C20 C21 . . . . -0.3(7) no
    S2 C20 C21 C22 . . . . 180.0(3) no
    C19 C20 C21 C22 . . . . 0.1(6) no
    C20 C21 C22 C17 . . . . -0.1(7) no
    N2 C23 C24 C25 . . . . -67.8(5) no
    N2 C23 C24 C29 . . . . 167.6(4) no
    C23 C24 C25 C26 . . . . -177.4(4) no
    C29 C24 C25 C26 . . . . -52.9(5) no
    C23 C24 C29 C28 . . . . 178.2(4) no
    C25 C24 C29 C28 . . . . 51.9(6) no
    C24 C25 C26 C27 . . . . 56.8(6) no
    C25 C26 C27 C28 . . . . -58.6(6) no
    C25 C26 C27 C30 . . . . 174.2(4) no
    C26 C27 C28 C29 . . . . 57.1(5) no
    C30 C27 C28 C29 . . . . -175.6(4) no
    C26 C27 C30 O9 . . . . 155.7(5) no
    C26 C27 C30 O10 . . . . -28.1(7) no
    C28 C27 C30 O9 . . . . 29.7(7) no
    C28 C27 C30 O10 . . . . -154.2(5) no
    C27 C28 C29 C24 . . . . -54.5(6) no
loop_
    _geom_hbond_atom_site_label_D
    _geom_hbond_atom_site_label_H
    _geom_hbond_atom_site_label_A
    _geom_hbond_site_symmetry_A
    _geom_hbond_distance_DH
    _geom_hbond_distance_HA
    _geom_hbond_distance_DA
    _geom_hbond_angle_DHA
    _geom_hbond_publ_flag
    N1 H1N O8 1_565 0.83(4) 2.14(3) 2.961(4) 173(3) yes
    N2 H2N O3 1_645 0.85(3) 2.18(3) 3.024(4) 172(3) yes
    O4 H4O O5 2_867 0.83(5) 1.84(5) 2.660(5) 166(6) yes
    O10 H10O O9 2_866 0.82(7) 1.89(8) 2.631(8) 151(7) yes
    C6 H6 O2 . 0.93 2.55 2.918(5) 104 no
    C10 H10B N1 . 0.97 2.61 2.945(5) 100 no
    C16 H16B O6 2_857 0.96 2.59 3.378(7) 139 yes
    C21 H21 O7 . 0.93 2.51 2.890(5) 105 no
    C25 H25A O3 1_645 0.97 2.54 3.450(6) 157 yes
