# Supplementary material for: 4-[(4-Meth­oxy­benzene­sulfonamido)­meth­yl]cyclo­hexane-1-carb­oxy­lic acid
Source: Acta Crystallogr Sect E Struct Rep Online. 2011 Aug 6;67(Pt 9):o2248–9. doi: 10.1107/S1600536811030650 (PMC3200917; doi:10.1107/S1600536811030650)
Supplement: Supplementary file 2 [file e-67-o2248-Isup2.hkl]

# 
# h,k,l, Fc-squared, Fo-squared, sigma(Fo-squared) and status flag 
# 
data_I
_shelx_title '   ATA-02 in P-1' 
_shelx_refln_list_code          4 
_shelx_F_calc_maximum      148.95 
_exptl_crystal_F_000       696.00 
_reflns_d_resolution_high  0.8254 
 
loop_ 
 _symmetry_equiv_pos_as_xyz 
 'x, y, z' 
 '-x, -y, -z' 
 
_cell_length_a     5.9119 
_cell_length_b    10.7223 
_cell_length_c    26.6453 
_cell_angle_alpha  79.736 
_cell_angle_beta   89.813 
_cell_angle_gamma  75.518 
 
_shelx_F_squared_multiplier     1.000 
 
loop_ 
 _refln_index_h 
 _refln_index_k 
 _refln_index_l 
 _refln_F_squared_calc 
 _refln_F_squared_meas 
 _refln_F_squared_sigma 
 _refln_observed_status 
   1   0   0       85.94       39.88      2.32 o 
   2   0   0     2525.64     2562.71     37.62 o 
   3   0   0      289.57      314.97     10.22 o 
   4   0   0       11.38       14.75      3.44 o 
   5   0   0      269.76      279.82     11.05 o 
   6   0   0      328.14      281.43     28.05 o 
  -6   1   0       42.86       53.29      8.18 o 
  -5   1   0      114.95      120.21     12.72 o 
  -4   1   0       61.70       59.58      5.19 o 
  -3   1   0       21.73       30.75      2.14 o 
  -2   1   0       53.53       57.19      2.99 o 
  -1   1   0     3183.20     3607.07     47.81 o 
   1   1   0       31.41       19.97      1.88 o 
   2   1   0        0.01       -0.03      1.07 o 
   3   1   0      426.27      380.75      8.52 o 
   4   1   0       84.89      111.48      6.36 o 
   5   1   0      293.91      289.54     10.87 o 
   6   1   0       41.61       54.43     13.50 o 
   7   1   0       28.43       19.96      7.46 o 
  -6   2   0        9.72       11.42     10.64 o 
  -5   2   0      262.49      297.25     22.75 o 
  -4   2   0      340.91      273.91      7.55 o 
  -3   2   0       57.39       47.91      3.00 o 
  -2   2   0     4253.82     4409.25     63.85 o 
  -1   2   0      572.24      554.72      9.72 o 
   0   2   0      497.26      482.94      8.71 o 
   1   2   0     4978.95     4506.06     56.44 o 
   2   2   0      415.67      417.97      6.60 o 
   3   2   0     1336.84     1370.74     19.09 o 
   4   2   0        0.21        1.02      1.11 o 
   5   2   0       41.59       36.99      3.86 o 
   6   2   0      187.32      184.74     12.39 o 
   7   2   0       56.77       46.59      8.51 o 
  -6   3   0       71.35       84.83     10.33 o 
  -5   3   0       35.15       35.86      5.94 o 
  -4   3   0      145.90       93.68      7.31 o 
  -3   3   0      583.58      586.28     11.71 o 
  -2   3   0       38.29       23.61      2.71 o 
  -1   3   0     1040.64     1298.28     19.40 o 
   0   3   0     2902.23     2776.04     36.00 o 
   1   3   0      860.00      744.49     12.54 o 
   2   3   0      330.34      408.46      7.30 o 
   3   3   0        0.07        4.70      1.87 o 
   4   3   0        1.21        7.19      2.17 o 
   5   3   0       52.94       55.68      3.95 o 
   6   3   0      255.33      280.34     18.03 o 
   7   3   0       10.82       -1.76      7.36 o 
  -6   4   0       13.79       19.11      8.59 o 
  -5   4   0       21.49       24.93      6.65 o 
  -4   4   0        2.71       -2.05      4.30 o 
  -3   4   0      155.84      187.49      6.55 o 
  -2   4   0        2.21        0.82      2.48 o 
  -1   4   0     8283.30     8593.43    114.41 o 
   0   4   0       76.37       56.98      3.53 o 
   1   4   0      909.77      923.56     16.62 o 
   2   4   0     1671.99     1996.67     27.17 o 
   3   4   0      644.39      560.46     10.67 o 
   4   4   0        3.38        3.92      2.54 o 
   5   4   0      280.42      271.32     10.47 o 
   6   4   0       70.61       73.84     10.52 o 
   7   4   0       45.18       28.51      9.76 o 
  -5   5   0       12.77       12.03      6.44 o 
  -4   5   0       11.17       10.66      4.23 o 
  -3   5   0       12.43       18.49      3.51 o 
  -2   5   0      419.84      387.08     12.59 o 
  -1   5   0      266.46      251.49      7.18 o 
   0   5   0        7.41        5.91      2.58 o 
   1   5   0     5287.92     6194.33     79.20 o 
   2   5   0      184.56      168.06      6.88 o 
   3   5   0        0.54       -1.06      2.03 o 
   4   5   0      678.20      619.72     14.83 o 
   5   5   0       20.04       33.81      4.81 o 
   6   5   0       19.95       23.26      9.53 o 
   7   5   0        7.55       -9.64     12.05 o 
  -5   6   0        1.38       -0.49      6.37 o 
  -4   6   0        7.96        2.46      5.38 o 
  -3   6   0       56.47       56.23      8.76 o 
  -2   6   0       18.34       16.06      4.39 o 
  -1   6   0      107.01       96.54      6.10 o 
   0   6   0      393.70      382.43      9.55 o 
   1   6   0        2.44        7.52      2.75 o 
   2   6   0       10.66        3.32      3.15 o 
   3   6   0      401.66      454.56     10.82 o 
   4   6   0      337.89      360.96     11.87 o 
   5   6   0       13.50       20.04      5.53 o 
   6   6   0        0.45      -11.22      9.53 o 
  -4   7   0       13.59        6.90      6.31 o 
  -3   7   0        1.43        0.31      4.57 o 
  -2   7   0       80.23       70.22      6.89 o 
  -1   7   0      846.81      794.77     19.25 o 
   0   7   0       23.32       11.47      3.78 o 
   1   7   0      125.52      185.94     11.08 o 
   2   7   0      176.95      189.53      9.38 o 
   3   7   0      135.06      104.91      8.29 o 
   4   7   0       23.95       28.15      5.97 o 
   5   7   0      119.33      130.62      9.96 o 
   6   7   0        0.80       15.64      9.22 o 
  -4   8   0       56.34       75.10     11.42 o 
  -3   8   0        7.54       16.89      7.67 o 
  -2   8   0      420.39      423.14     14.74 o 
  -1   8   0       97.19       94.75      7.80 o 
   0   8   0       54.11       60.00      5.86 o 
   1   8   0       16.12       21.60      3.97 o 
   2   8   0      144.47      124.78      8.36 o 
   3   8   0       39.65       26.86      5.39 o 
   4   8   0       88.79      107.55      9.58 o 
   5   8   0       77.20       49.36     11.77 o 
   6   8   0        3.29       -0.69     10.08 o 
  -3   9   0       79.30       98.51     12.57 o 
  -2   9   0       69.79       71.22      8.82 o 
  -1   9   0       16.85       24.98      6.77 o 
   0   9   0        1.18        5.20      6.09 o 
   1   9   0      368.02      362.00     14.15 o 
   2   9   0       22.84       15.79      4.93 o 
   3   9   0      290.07      304.55     18.97 o 
   4   9   0      208.35      179.26     13.84 o 
   5   9   0       23.19       21.60      7.94 o 
   6   9   0       10.57        4.16     10.23 o 
  -2  10   0        1.73        0.77      7.24 o 
  -1  10   0       77.49       83.13     11.88 o 
   0  10   0        1.08        1.14      5.75 o 
   1  10   0        1.07       -6.03      5.33 o 
   2  10   0      177.34      174.52     11.67 o 
   3  10   0       31.77       25.35     10.08 o 
   4  10   0        2.31       -0.11      6.72 o 
   5  10   0        0.07        0.89      7.25 o 
  -1  11   0       19.44       30.33      9.11 o 
   0  11   0        2.00       -0.72      6.67 o 
   1  11   0      133.81      177.44     16.77 o 
   2  11   0       25.95       19.36     13.37 o 
   3  11   0       11.56       16.20      9.90 o 
   4  11   0        0.73        0.15      8.82 o 
   5  11   0        7.36       -1.22     15.45 o 
   0  12   0        0.54       -8.67      7.21 o 
   1  12   0        5.15        9.37     10.08 o 
   2  12   0       20.86       19.48     10.95 o 
   3  12   0       66.87       77.23     15.15 o 
   4  12   0        6.88        1.44      9.79 o 
  -3 -12   1        0.44        3.42     10.01 o 
  -2 -12   1        6.56        6.88     10.05 o 
  -1 -12   1        6.26        3.73      9.35 o 
   0 -12   1        4.88       -0.19      8.72 o 
  -5 -11   1       10.35      -16.00     14.24 o 
  -4 -11   1        2.28        9.83      9.58 o 
  -3 -11   1        1.84       -1.27     12.82 o 
  -2 -11   1       18.39       15.70     10.22 o 
  -1 -11   1       66.03       70.84      9.82 o 
   0 -11   1        4.67       -8.31      5.85 o 
   1 -11   1       21.77       20.87      8.50 o 
  -5 -10   1       40.12       63.46     10.49 o 
  -4 -10   1        0.62        4.17      8.32 o 
  -3 -10   1       34.66       33.02     10.01 o 
  -2 -10   1       11.23        7.09      5.72 o 
  -1 -10   1      119.91      107.06     10.60 o 
   0 -10   1       90.84      103.94      9.87 o 
   1 -10   1       42.78       54.34      8.46 o 
   2 -10   1        2.35        7.02      6.47 o 
  -6  -9   1       27.72       45.93     12.92 o 
  -5  -9   1        2.26       -1.61      8.71 o 
  -4  -9   1        0.59       -3.18      5.95 o 
  -3  -9   1       32.04       41.96      8.91 o 
  -2  -9   1        7.62        5.69      6.33 o 
  -1  -9   1      155.09      165.37     10.66 o 
   0  -9   1      120.92      118.54      9.71 o 
   1  -9   1       12.01       13.94      6.23 o 
   2  -9   1        3.88       13.69      6.28 o 
   3  -9   1        2.54       -2.61     11.51 o 
  -6  -8   1       49.14       38.79     11.82 o 
  -5  -8   1       29.71       29.43      7.60 o 
  -4  -8   1      124.07      129.13     10.21 o 
  -3  -8   1       11.21        6.42      5.34 o 
  -2  -8   1       19.98       26.89      5.48 o 
  -1  -8   1      151.49      165.21     12.97 o 
   0  -8   1       77.98       73.15      6.19 o 
   1  -8   1       71.33       80.91      7.47 o 
   2  -8   1       76.09       89.62      8.22 o 
   3  -8   1        6.02       -0.46      6.72 o 
   4  -8   1        3.60        7.72      8.04 o 
  -6  -7   1       38.16       25.64      9.61 o 
  -5  -7   1      450.35      524.37     17.62 o 
  -4  -7   1        1.63       -3.30      2.20 o 
  -3  -7   1       60.21       60.42      4.99 o 
  -2  -7   1       16.88       14.91      4.48 o 
  -1  -7   1      162.37      176.04      9.62 o 
   0  -7   1      440.82      428.16     18.73 o 
   1  -7   1       29.43       34.35      5.26 o 
   2  -7   1      156.12      146.19      9.12 o 
   3  -7   1      109.25      104.57      8.68 o 
   4  -7   1        0.14       -3.64      5.04 o 
  -6  -6   1      206.93      234.98     15.17 o 
  -5  -6   1       84.95       84.94      7.66 o 
  -4  -6   1       10.01       11.17      3.34 o 
  -3  -6   1      279.98      388.86     10.03 o 
  -2  -6   1      689.52      726.82     17.18 o 
  -1  -6   1       43.46       33.36      3.51 o 
   0  -6   1     1194.51     1334.20     22.37 o 
   1  -6   1      213.54      188.31      8.13 o 
   2  -6   1      152.12      171.86     10.25 o 
   3  -6   1      299.88      259.29     11.02 o 
   4  -6   1       17.75       22.35      5.60 o 
   5  -6   1        6.35        2.65      8.78 o 
  -7  -5   1      220.57      270.95     34.63 o 
  -6  -5   1       30.36       20.65      8.44 o 
  -5  -5   1      113.50       96.84      6.74 o 
  -4  -5   1       25.69       20.35      3.54 o 
  -3  -5   1        0.80        3.30      2.16 o 
  -2  -5   1      770.95      724.57     13.60 o 
  -1  -5   1      171.29      201.32      6.80 o 
   0  -5   1       66.12       73.97      5.45 o 
   1  -5   1      374.47      426.31      9.79 o 
   2  -5   1       27.99       34.85      3.95 o 
   3  -5   1        1.82       -1.45      3.27 o 
   4  -5   1      126.76      134.63      9.04 o 
   5  -5   1       25.36       34.33      7.78 o 
  -7  -4   1       79.36       49.96     14.79 o 
  -6  -4   1       58.04       46.41      9.51 o 
  -5  -4   1       40.74       32.45      2.88 o 
  -4  -4   1       78.62       80.41      4.56 o 
  -3  -4   1       31.70       18.87      2.55 o 
  -2  -4   1       42.78       53.02      3.55 o 
  -1  -4   1     4366.62     4074.80     56.25 o 
   0  -4   1       11.68       23.93      2.76 o 
   1  -4   1     1830.86     2229.70     35.00 o 
   2  -4   1      341.64      370.62      9.27 o 
   3  -4   1      142.81      144.50      6.30 o 
   4  -4   1      259.12      241.52      8.09 o 
   5  -4   1       70.38       76.94      7.90 o 
  -7  -3   1       32.02       17.07      9.86 o 
  -6  -3   1      140.70      154.88     13.32 o 
  -5  -3   1       18.26       25.61      5.16 o 
  -4  -3   1       94.16      112.32      4.49 o 
  -3  -3   1        0.56        1.97      1.73 o 
  -2  -3   1      344.60      331.45      6.60 o 
  -1  -3   1     3459.72     3206.58     41.39 o 
   0  -3   1      256.42      174.32      5.47 o 
   1  -3   1      678.21      927.49     15.98 o 
   2  -3   1      236.70      189.14      7.12 o 
   3  -3   1      884.37      879.16     16.26 o 
   4  -3   1        8.08        2.62      1.92 o 
   5  -3   1       83.43       71.41      7.32 o 
   6  -3   1        1.58        1.29      5.99 o 
  -7  -2   1       26.76       28.43      8.11 o 
  -6  -2   1       13.97       22.65      8.04 o 
  -5  -2   1       12.83       13.34      2.87 o 
  -4  -2   1       29.12       37.42      2.29 o 
  -3  -2   1       84.54      106.51      3.17 o 
  -2  -2   1      204.27      214.76      4.51 o 
  -1  -2   1     1994.99     1814.66     23.73 o 
   0  -2   1       80.00      122.92      3.72 o 
   1  -2   1      397.66      230.61      5.66 o 
   2  -2   1     1064.63     1477.77     23.45 o 
   3  -2   1     1267.46     1201.66     18.46 o 
   4  -2   1      687.19      753.93     14.84 o 
   5  -2   1        4.89        7.44      5.25 o 
   6  -2   1       15.54       13.19      6.20 o 
  -7  -1   1        2.72        1.61      5.98 o 
  -6  -1   1       17.64       10.97      5.62 o 
  -5  -1   1        7.31       13.76      4.29 o 
  -4  -1   1       44.26       21.61      4.18 o 
  -3  -1   1       27.21       53.54      3.14 o 
  -2  -1   1      970.57     1163.11     16.63 o 
  -1  -1   1      677.27      735.91     12.92 o 
   0  -1   1       68.55       -0.53      0.35 o 
   1  -1   1      128.91      192.46      4.29 o 
   2  -1   1      417.05      410.37      7.28 o 
   3  -1   1       55.47       57.83      3.39 o 
   4  -1   1      469.64      452.12     13.28 o 
   5  -1   1        0.84       -5.07      3.74 o 
   6  -1   1       20.58        5.81      9.68 o 
  -6   0   1      137.21      132.76     10.55 o 
  -5   0   1        0.48        0.43      3.86 o 
  -4   0   1        0.13       -2.42      3.01 o 
  -3   0   1       49.74       39.59      3.71 o 
  -2   0   1     1226.75     1180.23     18.25 o 
  -1   0   1     1280.37     1398.77     28.43 o 
   0   0   1       25.29        0.00      0.07 o 
   1   0   1     1093.29     1226.93     23.22 o 
   2   0   1      552.01      527.20      8.40 o 
   3   0   1       67.99       47.21      2.71 o 
   4   0   1       24.87       22.20      2.48 o 
   5   0   1       10.77       17.49      5.57 o 
   6   0   1        0.06        6.68      5.50 o 
  -6   1   1        0.21        4.17      5.49 o 
  -5   1   1        2.67       -0.59      3.72 o 
  -4   1   1      404.55      377.23     11.29 o 
  -3   1   1       30.76       32.31      3.32 o 
  -2   1   1     1104.35     1109.43     19.48 o 
  -1   1   1      927.09      979.14     15.11 o 
   0   1   1       70.35        0.01      0.20 o 
   1   1   1      526.00      396.08     12.16 o 
   2   1   1     2807.87     2702.30     32.23 o 
   3   1   1        1.81        1.02      1.53 o 
   4   1   1       25.54       37.45      3.24 o 
   5   1   1        1.59        1.35      3.60 o 
   6   1   1       27.06       19.66      6.27 o 
   7   1   1        7.47       -0.67      6.02 o 
  -6   2   1       18.98       31.49      6.96 o 
  -5   2   1      258.23      242.39     13.63 o 
  -4   2   1       80.27       78.55      7.11 o 
  -3   2   1      103.06       92.67      5.45 o 
  -2   2   1       97.74      182.64      7.00 o 
  -1   2   1        1.83       -1.05      1.35 o 
   0   2   1     2364.27     1898.20     26.16 o 
   1   2   1      347.44      266.73      4.50 o 
   2   2   1      432.65      577.27      8.05 o 
   3   2   1       41.00       44.06      3.39 o 
   4   2   1       42.88       38.51      3.05 o 
   5   2   1       14.09        7.52      3.05 o 
   6   2   1       99.33      122.40     10.58 o 
   7   2   1       95.32      115.58     11.51 o 
  -6   3   1        0.07       13.70      6.44 o 
  -5   3   1      114.00      134.65      8.85 o 
  -4   3   1        2.24       -2.15      3.74 o 
  -3   3   1        5.43        8.49      1.94 o 
  -2   3   1       54.68       91.79      4.05 o 
  -1   3   1      116.79      166.11      4.67 o 
   0   3   1       62.43      117.19      3.49 o 
   1   3   1     1009.62      685.90     12.45 o 
   2   3   1       34.55       62.59      2.69 o 
   3   3   1       15.55       23.41      2.49 o 
   4   3   1       16.27       16.46      2.48 o 
   5   3   1        2.92       -1.74      1.97 o 
   6   3   1       11.35        9.64      6.16 o 
   7   3   1       42.16       23.28      9.22 o 
  -6   4   1       13.70        2.03      7.05 o 
  -5   4   1       51.02       52.39      7.85 o 
  -4   4   1      772.33      758.68     17.57 o 
  -3   4   1      265.20      280.35      9.60 o 
  -2   4   1     1143.93     1494.56     24.72 o 
  -1   4   1      920.59      906.21     14.09 o 
   0   4   1       97.00      119.97      4.09 o 
   1   4   1      673.75      564.41     10.65 o 
   2   4   1      981.74     1252.75     17.15 o 
   3   4   1       35.64       45.43      3.26 o 
   4   4   1        6.32       10.66      2.78 o 
   5   4   1       22.81       33.86      3.45 o 
   6   4   1        0.43        2.05      7.34 o 
   7   4   1       47.02       42.97     10.70 o 
  -5   5   1        5.07        7.28      6.09 o 
  -4   5   1       24.25       23.19      6.07 o 
  -3   5   1       16.93       21.47      3.30 o 
  -2   5   1       44.26       43.12      4.03 o 
  -1   5   1      476.42      497.52     13.24 o 
   0   5   1        2.30        3.98      2.17 o 
   1   5   1     2163.48     2407.28     33.16 o 
   2   5   1      314.77      253.37      6.83 o 
   3   5   1      230.14      209.25      6.27 o 
   4   5   1       96.65       95.89      6.43 o 
   5   5   1       47.06       32.22      4.94 o 
   6   5   1      211.86      214.90     17.97 o 
   7   5   1       56.85       63.55     16.66 o 
  -5   6   1       42.61       35.49      8.35 o 
  -4   6   1        0.01       -0.67      6.97 o 
  -3   6   1      289.14      266.03     10.40 o 
  -2   6   1       16.26       13.45      4.45 o 
  -1   6   1     2033.89     1990.97     33.38 o 
   0   6   1      294.55      341.73      8.12 o 
   1   6   1       10.33       25.55      3.22 o 
   2   6   1       40.20       25.86      3.67 o 
   3   6   1      295.80      310.37     12.56 o 
   4   6   1       33.00       36.90      4.96 o 
   5   6   1      185.57      185.10     20.34 o 
   6   6   1      188.77      188.11     17.04 o 
  -4   7   1       31.54       36.40      7.91 o 
  -3   7   1        2.87        0.53      4.24 o 
  -2   7   1       99.71       79.77      7.07 o 
  -1   7   1       53.39       67.21      6.16 o 
   0   7   1      221.40      171.56      7.78 o 
   1   7   1      251.93      192.91      7.85 o 
   2   7   1      658.39      770.53     18.64 o 
   3   7   1       31.13       44.90      5.44 o 
   4   7   1       46.01       48.76      6.93 o 
   5   7   1      288.85      291.13     14.24 o 
   6   7   1        5.43        9.86     12.49 o 
  -4   8   1        0.04        5.09      8.54 o 
  -3   8   1        0.55        1.66      5.38 o 
  -2   8   1      100.89      110.07      8.60 o 
  -1   8   1        1.82       -0.26      4.65 o 
   0   8   1      709.80      709.09     16.67 o 
   1   8   1      339.30      423.08     14.98 o 
   2   8   1        1.48       -1.93      2.73 o 
   3   8   1        0.10        2.12      4.53 o 
   4   8   1      190.41      168.71     11.44 o 
   5   8   1        0.18       -5.34      6.64 o 
   6   8   1       94.88       86.22     17.09 o 
  -3   9   1       35.04       26.84      9.15 o 
  -2   9   1       43.80       39.02      7.48 o 
  -1   9   1       10.26       12.30      6.20 o 
   0   9   1      201.86      209.17     12.39 o 
   1   9   1       51.51       54.40      6.46 o 
   2   9   1        3.63       10.40      3.81 o 
   3   9   1       29.37       15.97      8.06 o 
   4   9   1       48.26       44.05      8.68 o 
   5   9   1       43.71       51.01     14.30 o 
   6   9   1       41.98       25.12     12.10 o 
  -2  10   1        0.71       -7.17     13.93 o 
  -1  10   1        1.73        6.12      6.04 o 
   0  10   1       74.88       78.46      8.77 o 
   1  10   1        3.81       -6.28      4.63 o 
   2  10   1       16.92       19.41      5.91 o 
   3  10   1       22.20       44.05     10.88 o 
   4  10   1        0.43       -6.47      6.48 o 
   5  10   1       13.95        9.61      8.89 o 
  -2  11   1        6.00       -5.75      7.70 o 
  -1  11   1       10.05        9.15      7.33 o 
   0  11   1        3.69       -1.95      8.84 o 
   1  11   1       60.56       61.85      9.26 o 
   2  11   1        3.92       -6.45     14.14 o 
   3  11   1        2.82       -1.01     24.22 o 
   4  11   1        0.14        5.06      8.76 o 
   5  11   1       14.43        9.68     10.06 o 
   0  12   1        0.36        3.00      7.29 o 
   1  12   1        0.07       -2.32      9.81 o 
   2  12   1        8.64       -1.89      8.95 o 
   3  12   1       12.84       18.96     11.94 o 
   4  12   1       13.16       17.97     10.66 o 
  -3 -12   2       11.96        6.92     10.33 o 
  -2 -12   2        3.79       16.22     10.74 o 
  -1 -12   2        8.09        8.43      9.85 o 
   0 -12   2        2.69        5.15      8.50 o 
  -4 -11   2        9.05        9.40     10.05 o 
  -3 -11   2        5.60       10.77      9.53 o 
  -2 -11   2      133.04      179.40     40.54 o 
  -1 -11   2       37.30       17.02      7.62 o 
   0 -11   2        0.22        5.06      6.95 o 
   1 -11   2        4.84       -3.32      6.67 o 
  -5 -10   2        0.29        2.74      7.23 o 
  -4 -10   2        0.07        8.72      7.47 o 
  -3 -10   2       78.19       64.42     13.04 o 
  -2 -10   2      148.56      164.82     20.16 o 
  -1 -10   2        0.03        4.31      6.94 o 
   0 -10   2        7.95        2.74      6.47 o 
   1 -10   2        8.46       -4.48      5.96 o 
   2 -10   2        2.09        3.60      6.63 o 
  -6  -9   2       17.95       11.64     10.84 o 
  -5  -9   2       15.35       11.47      7.28 o 
  -4  -9   2       44.56       30.85     11.89 o 
  -3  -9   2      120.97      141.50     12.65 o 
  -2  -9   2        9.77        8.12      6.55 o 
  -1  -9   2      378.36      386.77     25.44 o 
   0  -9   2       46.87       41.62      7.29 o 
   1  -9   2        2.85        5.92      6.08 o 
   2  -9   2       61.03       63.18      8.99 o 
   3  -9   2       49.33       20.74      8.91 o 
  -6  -8   2        2.57        7.50      9.29 o 
  -5  -8   2       10.28       24.58      7.21 o 
  -4  -8   2      236.59      247.03      9.83 o 
  -3  -8   2        5.01       -4.49      4.67 o 
  -2  -8   2      235.46      202.88     10.38 o 
  -1  -8   2       24.48       15.55      6.07 o 
   0  -8   2      111.06       87.30      7.55 o 
   1  -8   2      270.61      272.95     12.51 o 
   2  -8   2      284.47      283.90     16.89 o 
   3  -8   2       24.94       40.28      9.51 o 
   4  -8   2       64.61       88.93     19.50 o 
  -6  -7   2        0.00       -6.39      8.57 o 
  -5  -7   2       20.79        2.97      5.48 o 
  -4  -7   2      127.84      125.90      5.92 o 
  -3  -7   2      788.57      806.69     22.00 o 
  -2  -7   2      200.88      197.81     13.77 o 
  -1  -7   2       30.95       25.82      4.52 o 
   0  -7   2        4.35        4.88      5.08 o 
   1  -7   2      153.31      139.52     12.13 o 
   2  -7   2        8.40        7.02      4.72 o 
   3  -7   2       71.45       77.43      8.00 o 
   4  -7   2        0.01       -3.94      5.16 o 
  -6  -6   2        5.11       -2.93      6.82 o 
  -5  -6   2        8.41       13.01      4.27 o 
  -4  -6   2      591.87      625.73     14.15 o 
  -3  -6   2      267.32      269.91      8.41 o 
  -2  -6   2        4.08        4.12      3.05 o 
  -1  -6   2      153.11      167.08      6.86 o 
   0  -6   2     1950.77     2267.06     37.64 o 
   1  -6   2      171.20      170.59      7.87 o 
   2  -6   2     1058.62     1160.35     24.84 o 
   3  -6   2      157.12      145.17      9.61 o 
   4  -6   2        8.60        6.65      4.65 o 
   5  -6   2        0.92       -8.77      9.64 o 
  -7  -5   2       10.98       10.62      9.44 o 
  -6  -5   2        6.42        5.33      5.93 o 
  -5  -5   2      216.06      249.07      7.73 o 
  -4  -5   2      313.63      302.29      8.05 o 
  -3  -5   2      135.27      141.41      5.79 o 
  -2  -5   2        2.87        6.92      2.65 o 
  -1  -5   2     1332.41     1453.82     23.11 o 
   0  -5   2        4.04        6.75      2.78 o 
   1  -5   2      287.90      279.95      7.94 o 
   2  -5   2      275.76      249.39      9.52 o 
   3  -5   2        9.91       10.36      3.84 o 
   4  -5   2       42.37       60.67      6.84 o 
   5  -5   2        0.41       -4.24      8.23 o 
  -7  -4   2        1.50       -3.61      7.82 o 
  -6  -4   2      141.88      145.76     13.48 o 
  -5  -4   2      166.56      190.93      4.81 o 
  -4  -4   2        6.89        3.88      2.24 o 
  -3  -4   2        4.25        5.94      2.14 o 
  -2  -4   2     2230.04     2042.67     29.98 o 
  -1  -4   2     2945.04     2690.03     35.99 o 
   0  -4   2      539.74      506.50     10.90 o 
   1  -4   2       15.64       20.85      3.15 o 
   2  -4   2      491.44      534.23     11.89 o 
   3  -4   2       90.49      118.87      5.95 o 
   4  -4   2        0.60        1.84      2.56 o 
   5  -4   2        3.22        1.76      4.75 o 
  -7  -3   2       22.95       30.18      8.67 o 
  -6  -3   2      169.29      131.63     18.63 o 
  -5  -3   2       43.25       44.74      5.09 o 
  -4  -3   2      199.04      187.48      5.26 o 
  -3  -3   2      245.53      230.94      5.71 o 
  -2  -3   2        6.55       -1.12      1.73 o 
  -1  -3   2     2814.86     3543.50     45.57 o 
   0  -3   2      796.34     1018.88     17.27 o 
   1  -3   2       37.67       50.77      3.46 o 
   2  -3   2      622.76      582.88     11.91 o 
   3  -3   2      629.25      613.14     11.77 o 
   4  -3   2       26.93       16.85      2.66 o 
   5  -3   2       32.97       20.87      6.20 o 
   6  -3   2       27.39       46.06      8.47 o 
  -7  -2   2       65.35       39.02      8.83 o 
  -6  -2   2       20.45       29.72      6.46 o 
  -5  -2   2      153.40      169.36      6.77 o 
  -4  -2   2       59.98       67.23      3.41 o 
  -3  -2   2      475.50      465.14      7.48 o 
  -2  -2   2     2386.46     2558.36     30.68 o 
   0  -2   2     4739.80     4615.51     66.58 o 
   1  -2   2    18915.02    18640.98    323.57 o 
   2  -2   2      399.70      519.69     10.42 o 
   3  -2   2       16.14        9.35      2.14 o 
   4  -2   2       10.09       11.36      2.66 o 
   5  -2   2      309.02      320.06     15.23 o 
   6  -2   2        0.16        2.49      5.99 o 
  -7  -1   2        7.78        7.58      6.26 o 
  -6  -1   2      272.70      293.02     13.92 o 
  -5  -1   2      175.74      162.77     10.91 o 
  -4  -1   2        1.33       -0.41      2.76 o 
  -3  -1   2        1.62        2.91      1.76 o 
  -2  -1   2     1024.55     1086.80     13.53 o 
  -1  -1   2       42.32       60.77      1.61 o 
   2  -1   2      750.89      745.12     11.86 o 
   3  -1   2      676.68      790.06     12.16 o 
   4  -1   2      176.85      153.04      6.47 o 
   5  -1   2       27.16       17.99      5.01 o 
   6  -1   2      148.27      175.02     14.95 o 
  -6   0   2      342.34      350.27     15.63 o 
  -5   0   2       91.03      100.28      6.73 o 
  -4   0   2        2.16        2.19      2.45 o 
  -3   0   2       33.60       58.44      2.96 o 
  -2   0   2     1664.43     1657.40     27.07 o 
  -1   0   2     2609.76     2590.97    152.24 o 
   1   0   2      221.18      257.35      4.82 o 
   2   0   2      276.89      401.45      6.12 o 
   3   0   2        0.12        5.84      1.95 o 
   4   0   2      161.65      194.17      6.89 o 
   5   0   2      401.52      456.87     14.75 o 
   6   0   2       61.14       59.18      8.14 o 
  -6   1   2       28.57       25.34      6.30 o 
  -5   1   2      456.37      420.64     13.20 o 
  -4   1   2      592.23      704.67     16.74 o 
  -3   1   2       53.50       63.37      4.16 o 
  -2   1   2        6.41       -0.75      1.71 o 
  -1   1   2     5800.61     5177.87    103.65 o 
   1   1   2     2848.25     2728.32     48.79 o 
   2   1   2     1293.33     1259.01     16.96 o 
   3   1   2      227.76      196.68      4.74 o 
   4   1   2      256.28      195.25      6.00 o 
   5   1   2      201.61      206.35     10.21 o 
   6   1   2        3.75        3.78      5.31 o 
   7   1   2       42.57       40.72      8.33 o 
  -6   2   2       34.13       29.85      6.99 o 
  -5   2   2      529.74      535.99     18.72 o 
  -4   2   2        0.06       -2.16      2.84 o 
  -3   2   2      194.68      214.11      7.54 o 
  -2   2   2    11468.23    12194.57    188.99 o 
  -1   2   2      383.82      234.99      4.93 o 
   1   2   2     1685.18     2008.32     28.00 o 
   2   2   2     1280.43     1467.96     18.84 o 
   3   2   2       79.08       87.27      4.02 o 
   4   2   2       37.56       32.00      3.03 o 
   5   2   2       22.04       31.64      3.79 o 
   6   2   2      525.33      459.85     18.56 o 
   7   2   2       22.04       42.03      8.49 o 
  -6   3   2       75.12       85.20     17.73 o 
  -5   3   2        0.96        6.37      4.18 o 
  -4   3   2       54.38       56.98      4.48 o 
  -3   3   2      958.65      944.54     21.15 o 
  -2   3   2      129.26      130.41      5.21 o 
  -1   3   2      147.86      173.33      4.66 o 
   0   3   2      645.50      663.19      9.64 o 
   1   3   2      233.36       91.06      3.73 o 
   2   3   2      141.92      105.62      4.37 o 
   3   3   2      380.81      329.39      7.43 o 
   4   3   2        3.37        3.18      1.82 o 
   5   3   2      124.80      139.84      6.24 o 
   6   3   2      168.26      171.43     12.31 o 
   7   3   2        0.90       -7.89      6.18 o 
  -6   4   2        3.56       11.29      7.28 o 
  -5   4   2       21.69       28.33      7.89 o 
  -4   4   2      180.46      114.12     14.71 o 
  -3   4   2       54.51       50.09      3.20 o 
  -2   4   2      857.97      904.73     16.24 o 
  -1   4   2        2.07        2.77      1.98 o 
   0   4   2     1432.73     1553.79     20.50 o 
   1   4   2     1050.01      849.33     12.35 o 
   2   4   2     1715.79     2442.79     33.13 o 
   3   4   2      151.60      150.50      6.76 o 
   4   4   2      318.64      300.20      8.57 o 
   5   4   2       90.78       83.74      5.06 o 
   6   4   2       11.00        4.93      7.28 o 
   7   4   2       40.19       27.86     10.11 o 
  -5   5   2        1.26        3.57      5.67 o 
  -4   5   2        1.35        7.28      5.29 o 
  -3   5   2       45.88       38.83      3.54 o 
  -2   5   2      439.09      476.49     10.93 o 
  -1   5   2        3.66        2.25      2.96 o 
   0   5   2       92.08       87.71      4.74 o 
   1   5   2       25.14       13.29      2.28 o 
   2   5   2        0.82        2.76      2.20 o 
   3   5   2        0.30        6.57      2.07 o 
   4   5   2      483.02      547.19     14.32 o 
   5   5   2        5.68        7.03      4.24 o 
   6   5   2       63.92       86.79     32.87 o 
   7   5   2        0.08        5.04     11.61 o 
  -5   6   2        5.22        0.88      6.32 o 
  -4   6   2        8.92       -1.63      5.29 o 
  -3   6   2       20.04       40.72      4.30 o 
  -2   6   2        0.65        3.88      3.16 o 
  -1   6   2      373.15      503.14     11.27 o 
   0   6   2      283.89      291.51      7.49 o 
   1   6   2      373.79      439.32      9.25 o 
   2   6   2      940.34     1108.38     18.17 o 
   3   6   2      128.29       87.60      5.79 o 
   4   6   2       75.38       56.86      6.36 o 
   5   6   2      413.33      393.60     14.59 o 
   6   6   2       43.07       48.93     10.92 o 
  -4   7   2        6.56        3.13      6.29 o 
  -3   7   2       43.13       26.00      5.01 o 
  -2   7   2       21.29       24.49      4.68 o 
  -1   7   2      676.10      655.45     15.37 o 
   0   7   2        8.06        9.75      3.47 o 
   1   7   2      438.31      513.67     15.81 o 
   2   7   2      154.81      150.94      6.11 o 
   3   7   2       86.93      117.47     11.09 o 
   4   7   2      254.95      210.70     14.10 o 
   5   7   2       51.19       59.61     10.72 o 
   6   7   2        8.22        5.48     11.61 o 
  -4   8   2        1.50       -9.19      6.97 o 
  -3   8   2       12.49        4.56      5.76 o 
  -2   8   2      217.64      238.34     11.67 o 
  -1   8   2      128.21      117.63      8.41 o 
   0   8   2      171.34      131.27      7.64 o 
   1   8   2      225.14      194.07      8.34 o 
   2   8   2        0.13        3.69      2.91 o 
   3   8   2      161.68      174.57      9.85 o 
   4   8   2      301.55      308.45     17.05 o 
   5   8   2      141.32      101.80     10.88 o 
   6   8   2        3.84       17.53     14.03 o 
  -3   9   2       41.97       58.07     10.68 o 
  -2   9   2       54.04       51.22      7.76 o 
  -1   9   2       42.77       46.04      7.69 o 
   0   9   2      245.60      256.27     13.82 o 
   1   9   2       59.92       57.19      6.10 o 
   2   9   2      183.94      206.30      9.69 o 
   3   9   2        8.12        2.49      6.18 o 
   4   9   2       27.65       31.11      8.16 o 
   5   9   2        1.03        4.31      6.74 o 
   6   9   2       17.67       18.63     15.78 o 
  -2  10   2       23.17       22.73      9.54 o 
  -1  10   2       51.05       51.24      8.22 o 
   0  10   2        0.13        5.47      6.27 o 
   1  10   2       41.14       53.23      7.37 o 
   2  10   2      159.14      159.74     10.34 o 
   3  10   2       12.61       20.64      9.40 o 
   4  10   2        0.10       -8.50      7.29 o 
   5  10   2        8.21       -4.09      8.53 o 
  -2  11   2        8.25       10.54     12.96 o 
  -1  11   2        8.66       -1.36      6.75 o 
   0  11   2        3.01        5.53      6.83 o 
   1  11   2      131.10      158.90     12.80 o 
   2  11   2       31.30       30.14     11.06 o 
   3  11   2       40.68       33.99     11.00 o 
   4  11   2       18.83        6.64      9.47 o 
   5  11   2        7.65       22.77     11.94 o 
   0  12   2        8.10        9.50      8.23 o 
   1  12   2        6.75       -4.60     13.26 o 
   2  12   2       25.20       10.47     10.21 o 
   3  12   2       36.99       27.48     11.61 o 
   4  12   2        2.75       -4.94     10.41 o 
  -3 -12   3        5.50        7.82     10.09 o 
  -2 -12   3        7.40        7.64     11.34 o 
  -1 -12   3        0.00      -19.94     21.92 o 
   0 -12   3        4.06       13.09      8.24 o 
  -4 -11   3       13.14        3.84      8.99 o 
  -3 -11   3        5.90       -9.10      8.59 o 
  -2 -11   3       17.02       15.81     10.01 o 
  -1 -11   3        1.59       -2.59      6.71 o 
   0 -11   3        5.78       -6.76      7.81 o 
   1 -11   3       14.93       28.10      9.12 o 
  -5 -10   3        0.49       -0.74      9.98 o 
  -4 -10   3        2.04       -0.72      7.17 o 
  -3 -10   3        4.74       10.55      8.63 o 
  -2 -10   3       12.99        9.60      9.53 o 
  -1 -10   3        9.37       12.34      8.99 o 
   0 -10   3      109.22      116.50     13.30 o 
   1 -10   3        0.00        0.30      6.62 o 
   2 -10   3        4.32        9.56      7.66 o 
  -6  -9   3       21.40       39.24     12.28 o 
  -5  -9   3        8.31       12.91      7.16 o 
  -4  -9   3        7.64       17.79      8.87 o 
  -3  -9   3       72.41       88.86     10.58 o 
  -2  -9   3        0.48        5.17      6.34 o 
  -1  -9   3        2.49       -0.91      6.93 o 
   0  -9   3        0.14       -1.36      6.49 o 
   1  -9   3       87.15      100.68      9.90 o 
   2  -9   3       24.54       18.59      6.96 o 
   3  -9   3        0.39       -0.70      7.75 o 
  -6  -8   3        7.88        5.46      9.28 o 
  -5  -8   3      129.54      154.12     21.71 o 
  -4  -8   3       53.67       51.74      8.73 o 
  -3  -8   3       43.65       48.27      7.19 o 
  -2  -8   3        0.79       15.08      5.18 o 
  -1  -8   3      262.69      215.17     13.85 o 
   0  -8   3      280.35      280.41     12.59 o 
   1  -8   3      124.91      153.81     11.33 o 
   2  -8   3       18.66       17.60      6.86 o 
   3  -8   3       27.31       21.49     10.02 o 
   4  -8   3        1.42        6.57     11.83 o 
  -6  -7   3       46.40       34.19     10.69 o 
  -5  -7   3       82.41       58.21      7.40 o 
  -4  -7   3       20.07       27.38      3.77 o 
  -3  -7   3      101.76      108.12      8.74 o 
  -2  -7   3      340.92      346.98     12.12 o 
  -1  -7   3        3.21       12.22      4.01 o 
   0  -7   3      117.81      134.16     11.35 o 
   1  -7   3        8.47        5.05      5.18 o 
   2  -7   3       11.38       11.79      5.04 o 
   3  -7   3        0.86       13.57      5.66 o 
   4  -7   3        8.57        6.21      6.10 o 
  -6  -6   3      250.14      231.83     16.73 o 
  -5  -6   3        7.69        3.47      4.85 o 
  -4  -6   3      146.25      163.90      7.54 o 
  -3  -6   3      281.42      279.34     10.10 o 
  -2  -6   3        8.47        8.84      3.43 o 
  -1  -6   3      411.46      454.63     10.84 o 
   0  -6   3      817.37      801.65     16.99 o 
   1  -6   3       94.46       92.44      6.23 o 
   2  -6   3       97.97      100.53      8.24 o 
   3  -6   3      111.84      104.82     10.50 o 
   4  -6   3        6.45        7.90      4.93 o 
   5  -6   3       33.30       51.50     15.78 o 
  -7  -5   3      144.55      149.26     15.57 o 
  -6  -5   3        7.91       -7.12      5.73 o 
  -5  -5   3      172.36      216.58      6.86 o 
  -4  -5   3       17.91       18.50      3.20 o 
  -3  -5   3        4.38        3.41      2.33 o 
  -2  -5   3      459.74      395.94      9.37 o 
  -1  -5   3      268.21      306.29      8.16 o 
   0  -5   3       66.05       80.74      9.74 o 
   1  -5   3       55.88       51.44      4.34 o 
   2  -5   3      259.58      243.68      9.73 o 
   3  -5   3        2.38       -2.20      3.01 o 
   4  -5   3       78.21       84.94      6.49 o 
   5  -5   3        2.22       -2.89      5.14 o 
  -7  -4   3       19.03       23.55      9.22 o 
  -6  -4   3        4.68       -1.92      6.81 o 
  -5  -4   3        0.83       -1.67      2.73 o 
  -4  -4   3       11.51       14.01      2.94 o 
  -3  -4   3      176.87      208.87      5.68 o 
  -2  -4   3     1987.81     1834.00     27.31 o 
  -1  -4   3        4.57       -2.32      2.14 o 
   0  -4   3      120.79       98.48      6.66 o 
   1  -4   3      243.03      313.09      8.49 o 
   2  -4   3      181.91      231.50     10.59 o 
   3  -4   3      573.66      581.19     13.32 o 
   4  -4   3      147.30      157.22     11.19 o 
   5  -4   3        9.80        4.61      5.06 o 
  -7  -3   3       90.60      129.01     13.25 o 
  -6  -3   3        5.40        8.10      6.04 o 
  -5  -3   3       63.45       58.19      5.06 o 
  -4  -3   3       85.03       95.89      3.36 o 
  -3  -3   3        8.05        5.57      1.90 o 
  -2  -3   3       44.78       65.31      3.29 o 
  -1  -3   3      599.87      762.34     11.91 o 
   0  -3   3       24.81       22.61      3.59 o 
   1  -3   3      713.42      839.66     16.02 o 
   2  -3   3     1326.94     1388.66     25.57 o 
   3  -3   3      189.76      175.19      6.87 o 
   4  -3   3      351.32      375.21     10.39 o 
   5  -3   3       68.00       89.61      9.78 o 
   6  -3   3       19.69       15.69      7.22 o 
  -7  -2   3       46.69       33.10      8.28 o 
  -6  -2   3       17.17       14.86      6.58 o 
  -5  -2   3        0.44       -0.62      2.79 o 
  -4  -2   3        5.26        0.35      1.88 o 
  -3  -2   3       10.12       11.71      1.32 o 
  -2  -2   3     1539.51     1435.85     19.05 o 
   0  -2   3      132.28      102.77      3.78 o 
   1  -2   3      514.87      414.37     10.45 o 
   2  -2   3      241.57      244.09      7.90 o 
   3  -2   3      146.56      141.14      7.14 o 
   4  -2   3      506.41      473.99      9.33 o 
   5  -2   3      152.31      127.96     18.28 o 
   6  -2   3        3.64        3.67      6.49 o 
  -7  -1   3        4.28        5.31      6.35 o 
  -6  -1   3      102.63      132.43     18.46 o 
  -5  -1   3       61.83       75.30      4.94 o 
  -4  -1   3        2.84        1.57      1.75 o 
  -3  -1   3       47.31       53.73      3.10 o 
  -2  -1   3       63.09       96.96      2.68 o 
  -1  -1   3     2008.30     2272.69     24.27 o 
   0  -1   3      280.91      327.32     18.19 o 
   1  -1   3    13559.17    15243.78    264.78 o 
   2  -1   3        0.17        0.23      1.56 o 
   3  -1   3     1676.63     1755.39     24.16 o 
   4  -1   3      186.67      198.78      6.83 o 
   5  -1   3      116.66      101.58      8.26 o 
   6  -1   3        4.77        3.95      5.90 o 
  -6   0   3       20.09       41.39      6.64 o 
  -5   0   3      137.31      134.52      7.36 o 
  -4   0   3      247.29      214.11      7.01 o 
  -3   0   3      248.00      214.39      5.51 o 
  -2   0   3       10.28        5.79      1.25 o 
  -1   0   3        0.38        4.79      1.18 o 
   0   0   3       27.32       -0.21      0.33 o 
   1   0   3     3304.22     3206.06     37.70 o 
   2   0   3     3555.83     3680.37     46.20 o 
   3   0   3       19.99       27.63      2.26 o 
   4   0   3        0.01       -1.10      2.12 o 
   5   0   3       19.92       22.26      3.42 o 
   6   0   3       42.57       42.88      7.87 o 
  -6   1   3        2.86        0.23      4.95 o 
  -5   1   3        0.92        2.29      3.66 o 
  -4   1   3      290.95      334.74     10.72 o 
  -3   1   3       70.48       78.03      2.98 o 
  -2   1   3      624.50      650.16     13.53 o 
  -1   1   3      752.01      749.40     16.98 o 
   0   1   3        7.39       -1.60      1.07 o 
   1   1   3       36.43       11.21      1.32 o 
   2   1   3       68.85       41.90      2.13 o 
   3   1   3       21.08       30.07      2.30 o 
   4   1   3        2.44        7.41      2.29 o 
   5   1   3      100.54      132.81      6.56 o 
   6   1   3       24.06       30.34      7.12 o 
  -6   2   3       30.59       24.88      6.15 o 
  -5   2   3      195.82      222.08     11.65 o 
  -4   2   3       71.99       72.62      3.79 o 
  -3   2   3       58.28       32.01      3.15 o 
  -2   2   3      225.55      341.39      8.62 o 
  -1   2   3      388.22      368.47      6.97 o 
   0   2   3     2215.30     2219.72     26.61 o 
   1   2   3     2465.61     2640.46     35.99 o 
   2   2   3       94.79      105.72      3.61 o 
   3   2   3      239.39      244.44      5.23 o 
   4   2   3       13.10        9.46      1.93 o 
   5   2   3       67.71       60.72      5.98 o 
   6   2   3       36.83       42.33      7.45 o 
   7   2   3       61.96       47.77      9.05 o 
  -6   3   3        0.49       -1.15      5.48 o 
  -5   3   3       20.35        9.46      4.35 o 
  -4   3   3      131.38      168.27      8.18 o 
  -3   3   3       89.45      109.64      6.05 o 
  -2   3   3      140.68       89.64      4.13 o 
  -1   3   3      203.57      351.27      6.94 o 
   0   3   3      250.61      153.35      4.34 o 
   1   3   3        8.91        8.65      1.76 o 
   2   3   3     2825.56     2674.00     31.22 o 
   3   3   3      321.93      303.51      7.67 o 
   4   3   3       66.53       55.44      3.51 o 
   5   3   3        0.50       -2.61      2.71 o 
   6   3   3       15.85        8.60      6.11 o 
   7   3   3        7.52       12.29      6.87 o 
  -6   4   3        3.45       11.15      6.88 o 
  -5   4   3       58.51       52.71      7.59 o 
  -4   4   3      175.08      174.89      9.33 o 
  -3   4   3        0.01        5.75      3.34 o 
  -2   4   3      682.78      850.60     15.29 o 
  -1   4   3        6.26        6.61      2.18 o 
   0   4   3       14.02        1.90      1.97 o 
   1   4   3       32.32       22.96      2.08 o 
   2   4   3     2879.54     3216.40     42.62 o 
   3   4   3       31.48       38.08      3.67 o 
   4   4   3        0.04        0.89      2.52 o 
   5   4   3      201.62      193.88      7.27 o 
   6   4   3       45.53       41.98      7.60 o 
   7   4   3       51.80       94.23     18.85 o 
  -5   5   3       90.15       90.11      9.90 o 
  -4   5   3       18.66       28.55     13.14 o 
  -3   5   3       96.42      103.58      8.84 o 
  -2   5   3        3.96        8.33      2.75 o 
  -1   5   3      212.01      225.94      6.57 o 
   0   5   3      123.80      123.32      4.94 o 
   1   5   3      941.27      858.84     13.80 o 
   2   5   3      128.52      114.42      5.69 o 
   3   5   3      409.27      386.90      8.17 o 
   4   5   3        0.16       -4.47      3.08 o 
   5   5   3        7.16        9.44      5.07 o 
   6   5   3       72.32       60.63     11.23 o 
   7   5   3       43.34       62.46     16.22 o 
  -5   6   3        8.53       17.18      6.76 o 
  -4   6   3       91.21       66.29      8.57 o 
  -3   6   3       28.50       31.70      5.49 o 
  -2   6   3       21.65       32.93      3.87 o 
  -1   6   3       88.77      111.58      5.64 o 
   0   6   3      206.38      208.54      6.50 o 
   1   6   3       50.21       55.34      3.66 o 
   2   6   3     1449.97     1710.11     25.67 o 
   3   6   3      161.20      161.46      8.18 o 
   4   6   3       53.20       38.06      5.72 o 
   5   6   3      199.20      228.33     13.97 o 
   6   6   3       55.94       40.10     14.24 o 
  -4   7   3       35.16       37.09      7.74 o 
  -3   7   3       20.37       13.64      4.55 o 
  -2   7   3      121.24      104.84      6.80 o 
  -1   7   3      874.63      778.51     23.57 o 
   0   7   3        3.17        3.00      2.95 o 
   1   7   3     1531.76     1642.16     26.67 o 
   2   7   3      342.78      410.49     12.82 o 
   3   7   3       13.91        2.34      3.86 o 
   4   7   3      263.31      186.26     11.16 o 
   5   7   3      315.04      288.96     15.74 o 
   6   7   3       17.55       29.37     13.59 o 
  -4   8   3        5.84       -8.01      6.61 o 
  -3   8   3       10.30        4.36      5.63 o 
  -2   8   3       60.25       56.47      6.60 o 
  -1   8   3      148.34      105.70      7.87 o 
   0   8   3      594.33      657.54     16.80 o 
   1   8   3      346.70      346.97     10.71 o 
   2   8   3        0.56        0.27      2.38 o 
   3   8   3        0.25       -5.46      4.29 o 
   4   8   3       99.57      110.76      7.51 o 
   5   8   3        6.92        2.51      6.40 o 
   6   8   3       73.65       43.61     16.66 o 
  -3   9   3       12.84        3.29      9.19 o 
  -2   9   3       35.30       39.76      7.29 o 
  -1   9   3       21.15       20.19      5.74 o 
   0   9   3      757.95      735.62     19.44 o 
   1   9   3        0.13       -0.86      3.95 o 
   2   9   3       14.89       13.78      5.87 o 
   3   9   3       49.00       33.98      7.90 o 
   4   9   3        3.09        4.59      5.98 o 
   5   9   3       65.04       69.52     10.09 o 
   6   9   3       68.55       87.00     21.26 o 
  -3  10   3        0.70       -4.76      7.62 o 
  -2  10   3       40.53       39.45      9.45 o 
  -1  10   3       47.60       59.48     10.31 o 
   0  10   3        0.00       -6.29      5.08 o 
   1  10   3      214.32      253.97     12.85 o 
   2  10   3        0.47        9.32      4.87 o 
   3  10   3        8.63       -7.20      8.99 o 
   4  10   3       44.53       12.44      9.00 o 
   5  10   3        6.66        8.28      8.63 o 
  -2  11   3       15.94       34.91      9.47 o 
  -1  11   3        0.18        0.21      6.26 o 
   0  11   3        5.11       12.05      7.09 o 
   1  11   3       10.88       20.41      7.09 o 
   2  11   3        1.60        4.14      9.00 o 
   3  11   3        0.10       -7.27      8.19 o 
   4  11   3       33.22        8.21     10.63 o 
   5  11   3        0.77      -11.05      8.94 o 
   0  12   3       46.17       51.75      9.69 o 
   1  12   3        0.05       -8.54      8.35 o 
   2  12   3        8.54       10.65     10.37 o 
   3  12   3       10.13       10.05     10.57 o 
   4  12   3        1.28        9.00     10.53 o 
  -3 -12   4       12.53        4.10     11.40 o 
  -2 -12   4        0.03       -3.23     10.42 o 
  -1 -12   4       25.26       44.67     13.22 o 
  -4 -11   4        7.82        8.28      9.32 o 
  -3 -11   4        8.06       26.00     10.53 o 
  -2 -11   4      120.10      125.32     19.94 o 
  -1 -11   4        6.86        0.03      7.13 o 
   0 -11   4       16.41       14.78      7.64 o 
   1 -11   4        4.69       20.17      8.44 o 
  -5 -10   4        1.59        0.78     10.35 o 
  -4 -10   4        6.70        3.87      7.42 o 
  -3 -10   4       23.57       23.97      9.68 o 
  -2 -10   4       24.39       46.43     24.22 o 
  -1 -10   4        9.35        8.60      8.99 o 
   0 -10   4        1.47       -2.76      6.10 o 
   1 -10   4       48.89       67.55     10.34 o 
   2 -10   4       10.07        9.36      7.64 o 
  -5  -9   4        0.08        7.33      9.57 o 
  -4  -9   4       15.22       24.71     12.07 o 
  -3  -9   4      110.40       93.24     10.69 o 
  -2  -9   4       71.90       57.57      9.06 o 
  -1  -9   4      560.16      460.88     20.36 o 
   0  -9   4       29.95       25.91      7.84 o 
   1  -9   4       61.07       50.26      8.40 o 
   2  -9   4      190.11      178.99     13.08 o 
   3  -9   4        1.38       -4.21      6.02 o 
  -6  -8   4        2.44        3.14      9.11 o 
  -5  -8   4       13.48       35.37     14.13 o 
  -4  -8   4      206.27      193.55     12.21 o 
  -3  -8   4      101.42       97.41      9.05 o 
  -2  -8   4      469.59      518.25     16.31 o 
  -1  -8   4       39.13       42.16      9.26 o 
   0  -8   4       13.42       12.56      5.29 o 
   1  -8   4      198.50      187.79     14.41 o 
   2  -8   4       25.11       17.21      6.55 o 
   3  -8   4       47.94       69.10      8.86 o 
   4  -8   4       13.77        6.36     13.59 o 
  -6  -7   4       19.40        6.44      9.21 o 
  -5  -7   4        2.84       -3.49      5.08 o 
  -4  -7   4      201.41      213.94     12.45 o 
  -3  -7   4      776.25      780.22     25.00 o 
  -2  -7   4      158.72      128.22      8.07 o 
  -1  -7   4      100.94       83.67      7.53 o 
   0  -7   4       18.39       12.05      4.64 o 
   1  -7   4      113.17      120.39     11.29 o 
   2  -7   4      135.83      140.86      9.94 o 
   3  -7   4      390.19      385.82     15.14 o 
   4  -7   4       33.04       48.16      8.63 o 
  -6  -6   4       29.07       42.22      8.81 o 
  -5  -6   4       79.46      100.15      6.23 o 
  -4  -6   4      996.08     1020.39     17.85 o 
  -3  -6   4       53.63       77.81      6.24 o 
  -2  -6   4      592.69      598.27     13.99 o 
  -1  -6   4       15.68        9.33      3.03 o 
   0  -6   4      108.01      115.02      7.19 o 
   1  -6   4        6.54        3.07      3.85 o 
   2  -6   4      856.27      854.36     33.50 o 
   3  -6   4        0.08        0.98      3.98 o 
   4  -6   4       14.68       27.48      8.07 o 
   5  -6   4        0.42        4.38     10.96 o 
  -6  -5   4       40.87       52.60      8.32 o 
  -5  -5   4      288.45      258.42      6.88 o 
  -4  -5   4      274.36      278.96      7.79 o 
  -3  -5   4      324.03      352.39      8.65 o 
  -2  -5   4       15.75       16.78      3.07 o 
  -1  -5   4      130.62      125.75      5.36 o 
   0  -5   4       12.64        9.69      2.46 o 
   1  -5   4       31.83       42.95      4.26 o 
   2  -5   4      129.50      150.52      9.08 o 
   3  -5   4       28.29       15.08      6.86 o 
   4  -5   4        3.80        5.51      4.03 o 
   5  -5   4        0.00        8.41      6.42 o 
  -7  -4   4        0.91       -6.95      7.20 o 
  -6  -4   4       93.82       76.34      8.69 o 
  -5  -4   4      289.58      305.25     12.07 o 
  -4  -4   4       60.68       65.09      4.02 o 
  -3  -4   4      694.47      693.25     11.40 o 
  -2  -4   4      380.81      427.72      9.13 o 
  -1  -4   4        1.10       -2.83      1.89 o 
   0  -4   4     1755.51     1908.11     30.83 o 
   1  -4   4      645.16      667.50     13.69 o 
   2  -4   4     1671.83     1708.95     31.56 o 
   3  -4   4      684.74      685.52     15.10 o 
   4  -4   4        1.56       -1.72      3.10 o 
   5  -4   4        0.06        4.37      5.85 o 
  -7  -3   4       33.57       32.46     13.04 o 
  -6  -3   4        4.04        4.83     14.46 o 
  -5  -3   4      128.49      133.61      6.95 o 
  -4  -3   4        0.07        0.29      2.08 o 
  -3  -3   4       30.39       36.78      2.18 o 
  -2  -3   4      374.83      359.11      6.78 o 
  -1  -3   4       99.66      125.77      4.29 o 
   0  -3   4       62.30       49.08      3.26 o 
   1  -3   4       29.99       28.20      4.20 o 
   2  -3   4     2459.00     2386.47     37.36 o 
   3  -3   4      153.95      181.60      6.73 o 
   4  -3   4       56.50       98.01      7.08 o 
   5  -3   4       86.01      100.70     10.39 o 
   6  -3   4        0.36       13.43      7.18 o 
  -7  -2   4        7.62        4.37     10.52 o 
  -6  -2   4      188.62      184.93     24.76 o 
  -5  -2   4      126.56      114.88      7.80 o 
  -4  -2   4        1.42        0.76      1.85 o 
  -3  -2   4      385.40      355.61      6.80 o 
  -2  -2   4       97.55      101.28      2.99 o 
  -1  -2   4     7574.31     7725.73     95.79 o 
   0  -2   4      240.75      202.25      5.35 o 
   1  -2   4       46.52       27.45      2.51 o 
   2  -2   4     1089.59     1091.11     17.32 o 
   3  -2   4       21.03       27.61      2.91 o 
   4  -2   4        2.00       19.22      2.81 o 
   5  -2   4       15.47       21.21      7.97 o 
   6  -2   4       58.72       55.79      9.43 o 
  -7  -1   4        0.25       -4.36      6.68 o 
  -6  -1   4      189.52      169.69     38.46 o 
  -5  -1   4      510.32      567.73     13.12 o 
  -4  -1   4       55.79       54.67      3.08 o 
  -3  -1   4      458.49      488.11      8.03 o 
  -2  -1   4       63.43      120.39      3.16 o 
  -1  -1   4        9.60        6.13      1.01 o 
   0  -1   4     1527.63     1487.73     19.51 o 
   1  -1   4      568.01      676.56     10.25 o 
   2  -1   4       23.10       17.27      2.05 o 
   3  -1   4       14.07       16.81      2.44 o 
   4  -1   4        6.01        7.91      3.22 o 
   5  -1   4        4.08        0.21      2.87 o 
   6  -1   4       70.32       71.56      9.67 o 
  -6   0   4      352.76      367.81     15.39 o 
  -5   0   4      105.87      119.84      7.10 o 
  -4   0   4      404.66      426.83      9.00 o 
  -3   0   4       98.51       86.92      4.18 o 
  -2   0   4      449.57      646.66     13.98 o 
   1   0   4      101.71      130.44      3.11 o 
   2   0   4      324.47      337.14      6.23 o 
   3   0   4       97.82       66.95      3.40 o 
   4   0   4        0.23       -0.53      2.19 o 
   5   0   4      968.27     1001.61     21.47 o 
   6   0   4       55.75       86.65     10.01 o 
  -6   1   4       19.97       32.18      6.72 o 
  -5   1   4      295.40      279.38     10.07 o 
  -4   1   4        6.22        4.96      2.41 o 
  -3   1   4        4.70       10.50      2.74 o 
  -2   1   4       22.95        8.97      2.50 o 
  -1   1   4     1024.60      722.91     17.24 o 
   0   1   4      779.14      791.04     13.60 o 
   1   1   4    22186.10    21915.07    746.43 o 
   2   1   4      129.47      130.18      4.05 o 
   3   1   4      240.91      301.50      6.68 o 
   4   1   4       16.08       29.60      3.24 o 
   5   1   4        1.50       -3.79      2.53 o 
   6   1   4        4.99        0.30      5.18 o 
  -6   2   4       92.55       99.67     12.20 o 
  -5   2   4      782.92      721.75     21.79 o 
  -4   2   4       18.57       14.96      2.27 o 
  -3   2   4     1799.71     2107.90     35.96 o 
  -2   2   4      326.09      293.77      6.92 o 
  -1   2   4      422.76      388.68      7.92 o 
   0   2   4     4061.34     3794.19     50.57 o 
   1   2   4      459.42      313.16      6.15 o 
   2   2   4     1289.61     1417.86     19.57 o 
   3   2   4     1432.50     1460.84     20.31 o 
   4   2   4       17.97       36.51      2.73 o 
   5   2   4      182.46      195.75      7.32 o 
   6   2   4      111.52      122.21     11.04 o 
   7   2   4       18.61       19.06      7.43 o 
  -6   3   4       46.75       62.01      8.30 o 
  -5   3   4       99.73       88.95     11.05 o 
  -4   3   4      224.17      231.40     12.08 o 
  -3   3   4        4.77       10.98      2.89 o 
  -2   3   4      154.86      157.70      7.66 o 
  -1   3   4      192.84      152.76      4.10 o 
   0   3   4        8.72        5.69      1.57 o 
   1   3   4        4.38        1.86      1.31 o 
   2   3   4      100.73       85.24      3.78 o 
   3   3   4       12.00       31.21      3.89 o 
   4   3   4       58.92       71.93      3.99 o 
   5   3   4      131.00      128.12      5.44 o 
   6   3   4        4.05        5.07      5.78 o 
   7   3   4       10.62       13.31      8.71 o 
  -6   4   4        0.02        6.77      6.49 o 
  -5   4   4       57.50       55.54      7.66 o 
  -4   4   4       37.57       36.67      5.29 o 
  -3   4   4       24.71       38.74      7.54 o 
  -2   4   4     4962.11     5519.17     79.98 o 
  -1   4   4       41.63       47.32      3.00 o 
   0   4   4     1511.60     1644.66     20.26 o 
   1   4   4     1445.12     1565.01     26.40 o 
   2   4   4        4.01        3.89      1.88 o 
   3   4   4      408.09      410.10      9.49 o 
   4   4   4      700.83      646.02     15.06 o 
   5   4   4       76.35      115.87      6.01 o 
   6   4   4      255.81      232.28     14.42 o 
   7   4   4        9.11        6.79     12.71 o 
  -5   5   4        2.94       -0.85     11.22 o 
  -4   5   4      137.01      132.61     10.19 o 
  -3   5   4        9.26        1.14      3.61 o 
  -2   5   4       78.55       57.86      3.90 o 
  -1   5   4      156.68      170.91      7.73 o 
   0   5   4      819.06     1055.46     41.29 o 
   1   5   4      262.60      266.73      6.58 o 
   2   5   4        0.01        4.82      2.30 o 
   3   5   4       74.44       44.01      3.54 o 
   4   5   4       22.12       13.25      4.21 o 
   5   5   4      116.67      143.83      8.52 o 
   6   5   4      127.35       93.80     16.11 o 
   7   5   4        2.85       10.52     11.61 o 
  -5   6   4        5.23        7.95      6.56 o 
  -4   6   4       15.62       13.99      5.58 o 
  -3   6   4       17.09       14.27      2.90 o 
  -2   6   4        1.03        0.99      2.62 o 
  -1   6   4      671.75      661.86     13.15 o 
   0   6   4        1.40        2.83      2.24 o 
   1   6   4      197.96      209.87      6.26 o 
   2   6   4      915.04     1247.03     20.11 o 
   3   6   4      208.44      230.00      7.42 o 
   4   6   4      105.17       85.78      7.56 o 
   5   6   4      370.44      332.98     16.31 o 
   6   6   4        7.81       16.44     12.05 o 
  -4   7   4       19.34        5.27      5.83 o 
  -3   7   4       58.15       49.46      5.66 o 
  -2   7   4      353.03      350.65     10.99 o 
  -1   7   4        9.81       44.14      5.00 o 
   0   7   4       99.66       77.70      5.08 o 
   1   7   4       80.24       86.47      5.64 o 
   2   7   4       33.22       34.63      4.97 o 
   3   7   4       52.27       55.84      5.81 o 
   4   7   4      494.28      521.97     17.84 o 
   5   7   4        8.48        8.06      7.29 o 
   6   7   4        2.84      -14.14      9.42 o 
  -4   8   4        0.01        7.68      6.20 o 
  -3   8   4        1.20        0.64      5.32 o 
  -2   8   4       52.65       46.91      6.20 o 
  -1   8   4      462.90      388.75     14.09 o 
   0   8   4      120.76       95.13      7.40 o 
   1   8   4       80.74       61.72      6.47 o 
   2   8   4        5.76       -3.16      3.88 o 
   3   8   4       96.56       89.70      7.51 o 
   4   8   4       76.45       75.51      6.45 o 
   5   8   4       18.86        9.42      7.82 o 
   6   8   4        1.54      -12.27     12.05 o 
  -3   9   4       38.87       44.24     11.06 o 
  -2   9   4       21.60       16.81      8.07 o 
  -1   9   4      326.06      341.12     17.17 o 
   0   9   4       32.04       39.23      6.36 o 
   1   9   4       27.95       23.57      4.65 o 
   2   9   4      148.65      142.97      7.35 o 
   3   9   4       55.85       48.83     14.25 o 
   4   9   4        0.19        0.17      3.95 o 
   5   9   4        0.07       -2.40      9.97 o 
   6   9   4        1.04       -5.70     12.93 o 
  -3  10   4        3.98        5.96      8.36 o 
  -2  10   4       27.84       33.77      8.96 o 
  -1  10   4        2.96        4.75      6.04 o 
   0  10   4        2.52       -6.42      5.06 o 
   1  10   4       21.96       13.51      5.72 o 
   2  10   4      103.24      128.85     11.37 o 
   3  10   4        0.37       -3.78      7.78 o 
   4  10   4       16.97       38.26     15.01 o 
   5  10   4       50.19       54.11     12.14 o 
  -2  11   4        2.58        8.56     10.95 o 
  -1  11   4        1.45       -1.33      6.22 o 
   0  11   4       63.23       70.84      9.92 o 
   1  11   4       21.86       17.52     10.64 o 
   2  11   4       30.24       51.98     17.97 o 
   3  11   4        0.33      -10.45      8.33 o 
   4  11   4        0.15       -1.31      7.82 o 
   5  11   4        0.03       -5.31      9.10 o 
   0  12   4        4.19       27.22     10.70 o 
   1  12   4       28.68       31.72     17.20 o 
   2  12   4       19.39       14.22     10.37 o 
   3  12   4        0.17       -5.61      9.86 o 
   4  12   4        0.54       10.68     10.43 o 
  -3 -12   5        0.04      -13.29     16.22 o 
  -2 -12   5        0.10       -6.05      8.79 o 
  -1 -12   5        8.23       -6.47     11.51 o 
  -4 -11   5        0.01       -5.67     13.48 o 
  -3 -11   5        1.47        0.53      9.08 o 
  -2 -11   5       30.27       31.02     16.55 o 
  -1 -11   5        1.10        3.31     16.33 o 
   0 -11   5       21.77       19.27      8.19 o 
   1 -11   5        2.00        5.31      7.74 o 
  -5 -10   5        1.31        1.94     10.51 o 
  -4 -10   5        2.34        5.07      7.19 o 
  -3 -10   5       29.89       32.96     11.08 o 
  -2 -10   5       20.28       19.12      9.67 o 
  -1 -10   5       63.79       69.53     13.04 o 
   0 -10   5        5.43       15.91      9.95 o 
   1 -10   5        3.18       -3.40      6.94 o 
   2 -10   5       27.89       52.11     10.39 o 
  -5  -9   5       63.90       56.20     13.24 o 
  -4  -9   5       91.79       82.46     10.64 o 
  -3  -9   5        0.01       -3.49      5.72 o 
  -2  -9   5        1.27        7.20      6.85 o 
  -1  -9   5        8.10        9.08      8.35 o 
   0  -9   5        0.38        6.69      6.85 o 
   1  -9   5       83.28       97.69     21.32 o 
   2  -9   5        3.68       13.08      7.10 o 
   3  -9   5       12.64       11.14      9.52 o 
  -6  -8   5       30.20        0.20      9.69 o 
  -5  -8   5       68.32       66.48     12.46 o 
  -4  -8   5       68.42       75.69      7.21 o 
  -3  -8   5       78.23       75.28      8.35 o 
  -2  -8   5       70.26       81.55      7.61 o 
  -1  -8   5       81.19       84.21     18.04 o 
   0  -8   5      291.53      277.87     14.17 o 
   1  -8   5        9.89       22.98      8.12 o 
   2  -8   5        5.16        3.16      5.92 o 
   3  -8   5        4.62        6.34      6.05 o 
  -6  -7   5      107.88      136.38     15.80 o 
  -5  -7   5       22.22       18.42      5.04 o 
  -4  -7   5        2.55        6.38      3.50 o 
  -3  -7   5       21.56       39.10      6.72 o 
  -2  -7   5        1.72        1.13      4.21 o 
  -1  -7   5      212.57      234.84     11.76 o 
   0  -7   5       89.87       76.04      6.79 o 
   1  -7   5       51.55       38.65      7.70 o 
   2  -7   5       59.14       40.57      9.33 o 
   3  -7   5       70.40       86.40      8.66 o 
   4  -7   5        3.00       -8.35      5.57 o 
  -6  -6   5       31.69       24.60      7.83 o 
  -5  -6   5        0.60       -2.47      3.31 o 
  -4  -6   5        0.71        5.85      3.11 o 
  -3  -6   5      603.86      526.63     21.41 o 
  -2  -6   5      786.49      760.38     19.84 o 
  -1  -6   5        4.67        8.44      4.85 o 
   0  -6   5       75.19       81.21     10.49 o 
   1  -6   5        9.77       18.42      6.18 o 
   2  -6   5      501.35      551.07     20.10 o 
   3  -6   5       77.36       41.70      5.84 o 
   4  -6   5        1.48        1.30      5.10 o 
   5  -6   5       43.38       35.00     10.52 o 
  -6  -5   5       13.78        7.42      6.39 o 
  -5  -5   5        5.76        5.71      2.22 o 
  -4  -5   5       20.80       13.85      2.39 o 
  -3  -5   5      282.16      253.67     11.46 o 
  -2  -5   5     1369.92     1471.90     23.65 o 
  -1  -5   5       69.96       67.11      4.97 o 
   0  -5   5      210.61      213.58     13.82 o 
   1  -5   5      163.13      146.00      7.65 o 
   2  -5   5        0.96        4.93      4.17 o 
   3  -5   5        0.28        9.08      4.44 o 
   4  -5   5      138.78      120.85      8.02 o 
   5  -5   5        0.10       -3.44      5.69 o 
  -7  -4   5        0.11       -5.34      9.09 o 
  -6  -4   5       70.90       67.98      8.14 o 
  -5  -4   5      102.28       86.90      5.28 o 
  -4  -4   5      197.43      226.74      6.11 o 
  -3  -4   5      185.82      217.85      7.09 o 
  -2  -4   5     2384.57     2157.87     31.64 o 
  -1  -4   5      455.45      369.86      8.11 o 
   0  -4   5       26.90       17.84      2.91 o 
   1  -4   5        0.02       -2.76      2.65 o 
   2  -4   5       85.88      107.62      5.92 o 
   3  -4   5      440.40      486.37     12.46 o 
   4  -4   5      164.24      216.10     10.01 o 
   5  -4   5       17.83       21.15      6.39 o 
  -7  -3   5      145.27      170.52     14.54 o 
  -6  -3   5       11.29       10.85      5.25 o 
  -5  -3   5       11.97       23.96      4.09 o 
  -4  -3   5        9.54       13.53      2.64 o 
  -3  -3   5       31.56       22.18      1.94 o 
  -2  -3   5     2462.59     2433.96     34.14 o 
  -1  -3   5     2185.41     2336.94     31.22 o 
   0  -3   5      389.72      269.76      6.80 o 
   1  -3   5      324.75      337.30      9.51 o 
   2  -3   5     1450.11     1461.58     24.81 o 
   3  -3   5      211.58      196.56      8.39 o 
   4  -3   5      770.15      780.34     15.61 o 
   5  -3   5      102.00      101.42     10.60 o 
   6  -3   5       18.37       25.02     10.19 o 
  -7  -2   5       26.08       21.55      9.20 o 
  -6  -2   5       53.29       85.10      9.06 o 
  -5  -2   5       57.05       81.03      4.53 o 
  -4  -2   5       19.47       20.84      2.14 o 
  -3  -2   5      198.58      180.35      4.63 o 
  -2  -2   5      113.95       97.38      3.02 o 
  -1  -2   5       55.63       55.71      2.70 o 
   0  -2   5      575.06      369.34      7.39 o 
   1  -2   5     1649.25     1668.05     29.52 o 
   2  -2   5      117.80      116.97      4.77 o 
   3  -2   5      380.81      407.62      9.13 o 
   4  -2   5     2125.84     2236.74     36.76 o 
   5  -2   5       31.51       15.61      8.17 o 
   6  -2   5        0.01       -7.81      5.73 o 
  -6  -1   5       52.50       55.98      7.59 o 
  -5  -1   5       28.85       29.33      3.34 o 
  -4  -1   5       44.78       44.55      2.86 o 
  -3  -1   5      731.22      798.86     12.09 o 
  -2  -1   5     1398.99     1329.25     17.51 o 
  -1  -1   5     1619.79     1816.17     18.27 o 
   0  -1   5       50.24       73.84      2.81 o 
   1  -1   5      167.51      177.51      4.44 o 
   2  -1   5      641.03      641.95     10.62 o 
   3  -1   5     1519.87     1511.64     24.96 o 
   4  -1   5        2.27        2.61      2.27 o 
   5  -1   5       24.85       38.87      7.34 o 
   6  -1   5       27.20       40.07      8.20 o 
  -6   0   5        0.34        4.02      4.67 o 
  -5   0   5       49.27       62.18      5.21 o 
  -4   0   5      148.39      157.92      4.50 o 
  -3   0   5     1274.48     1342.92     23.42 o 
  -2   0   5     1591.13     1443.80     27.14 o 
   0   0   5       85.01       58.06      2.29 o 
   1   0   5     2081.43     2253.71     29.04 o 
   2   0   5      411.85      469.71      8.13 o 
   3   0   5       72.42       67.29      3.44 o 
   4   0   5       80.72       91.59      5.18 o 
   5   0   5     1077.80      991.44     20.68 o 
   6   0   5        0.90       -3.40      5.51 o 
  -6   1   5        7.29       19.56      4.74 o 
  -5   1   5        0.58        0.11      3.70 o 
  -4   1   5      195.10      159.07      7.45 o 
  -3   1   5       58.27       56.88      2.82 o 
  -2   1   5      745.78      692.90     17.89 o 
  -1   1   5       68.98      144.33      4.46 o 
   0   1   5      177.70      115.47      2.53 o 
   2   1   5      695.56      800.99     12.07 o 
   3   1   5      786.85      817.12     12.90 o 
   4   1   5      190.85      187.04      5.80 o 
   5   1   5        2.05       -0.96      3.48 o 
   6   1   5        1.52        5.47      5.73 o 
  -6   2   5       17.90       25.45      5.79 o 
  -5   2   5       24.32       26.49      5.08 o 
  -4   2   5      182.06      171.95      6.00 o 
  -3   2   5      562.92      548.36     11.58 o 
  -2   2   5      365.75      327.46      8.50 o 
  -1   2   5       29.97       53.17      2.40 o 
   0   2   5      614.70      580.22      9.25 o 
   1   2   5     2592.10     2111.80     30.07 o 
   2   2   5     1360.63     1634.72     21.09 o 
   3   2   5     1276.57     1337.91     19.11 o 
   4   2   5        5.60       -1.28      1.57 o 
   5   2   5        1.01       -0.24      3.19 o 
   6   2   5        0.08       -2.19      5.27 o 
   7   2   5       24.76       34.55     10.70 o 
  -6   3   5       10.26        5.99      5.66 o 
  -5   3   5        0.12       -1.57      6.98 o 
  -4   3   5      674.79      657.59     14.17 o 
  -3   3   5      165.25      176.28      6.50 o 
  -2   3   5        0.34       -1.35      2.06 o 
  -1   3   5     1540.07     1673.70     22.34 o 
   0   3   5      120.80       90.67      3.07 o 
   1   3   5      381.04      463.29      8.38 o 
   2   3   5      261.74      206.33      5.23 o 
   3   3   5      103.94      148.12      5.05 o 
   4   3   5        0.23        7.85      2.19 o 
   5   3   5       61.34       81.66      4.88 o 
   6   3   5      154.90      170.17     12.62 o 
   7   3   5        5.74        5.12      8.77 o 
  -6   4   5        0.03        2.71      7.34 o 
  -5   4   5      167.78      170.34     16.62 o 
  -4   4   5       73.30       95.34      6.80 o 
  -3   4   5       46.65       38.63      4.34 o 
  -2   4   5      109.59      113.22      6.70 o 
  -1   4   5      292.03      301.27      6.45 o 
   0   4   5       32.60       46.75      3.59 o 
   1   4   5       21.23       17.25      2.19 o 
   2   4   5      274.62      183.83      5.31 o 
   3   4   5        7.08       -0.59      1.98 o 
   4   4   5      469.84      446.00     10.76 o 
   5   4   5        0.03       -3.00      2.64 o 
   6   4   5        0.41       -5.13      5.53 o 
   7   4   5       60.15       63.99     17.09 o 
  -5   5   5       16.11       12.91      5.82 o 
  -4   5   5        3.35       -4.05      5.97 o 
  -3   5   5      136.08      120.85      7.59 o 
  -2   5   5      123.33      161.46      6.03 o 
  -1   5   5       29.92       31.91      3.14 o 
   0   5   5       67.24       74.98      3.85 o 
   1   5   5       71.92       78.70      6.28 o 
   2   5   5      110.66       66.02      3.96 o 
   3   5   5     1402.39     1538.32     26.20 o 
   4   5   5      206.94      172.36      9.57 o 
   5   5   5        8.57        4.33      3.57 o 
   6   5   5       86.37       92.64     13.39 o 
   7   5   5       28.21       20.38     14.03 o 
  -5   6   5        6.06       14.02      7.28 o 
  -4   6   5       43.83       46.69      7.59 o 
  -3   6   5      103.61      113.55      6.68 o 
  -2   6   5       11.40        9.86      3.00 o 
  -1   6   5       51.45       75.80      4.82 o 
   0   6   5      384.38      348.34     11.04 o 
   1   6   5      248.86      287.47      6.85 o 
   2   6   5     3615.83     3947.11     61.24 o 
   3   6   5      236.97      238.68      8.66 o 
   4   6   5       80.69       72.22      8.45 o 
   5   6   5      314.95      280.87     14.93 o 
   6   6   5       15.29       15.12     12.49 o 
  -4   7   5        1.58       -0.63      5.44 o 
  -3   7   5        5.08        1.76      4.86 o 
  -2   7   5        2.52       -3.58      3.52 o 
  -1   7   5      588.23      548.50     13.57 o 
   0   7   5      215.06      181.08      8.36 o 
   1   7   5     1807.69     1973.07     33.28 o 
   2   7   5      118.20      105.37      7.32 o 
   3   7   5        5.51       -2.04      3.72 o 
   4   7   5       28.25        8.51      4.75 o 
   5   7   5      281.18      362.74     20.24 o 
   6   7   5       17.20       11.18     12.49 o 
  -4   8   5        0.02        0.56      5.84 o 
  -3   8   5        0.15        6.59      5.54 o 
  -2   8   5        8.82       13.77      4.90 o 
  -1   8   5        0.29        4.68      4.54 o 
   0   8   5     1871.53     1966.38     51.15 o 
   1   8   5      256.32      245.66      9.23 o 
   2   8   5       73.33       75.00      6.27 o 
   3   8   5       21.83       24.96      5.43 o 
   4   8   5        0.04       -4.81      3.20 o 
   5   8   5      100.25      111.38     13.46 o 
   6   8   5      115.45      113.96     21.92 o 
  -3   9   5       17.63       17.92      8.29 o 
  -2   9   5        5.39        6.00      5.74 o 
  -1   9   5      577.78      593.03     17.48 o 
   0   9   5      171.97      187.49     10.23 o 
   1   9   5        9.70        2.54      3.87 o 
   2   9   5       14.76       22.28      8.02 o 
   3   9   5       19.18       10.97      6.67 o 
   4   9   5       79.01       77.51      7.43 o 
   5   9   5      101.90      128.83     15.18 o 
   6   9   5       24.40        5.92     13.59 o 
  -3  10   5        3.28        7.56      9.94 o 
  -2  10   5       20.30       38.60      9.52 o 
  -1  10   5       64.78       76.59      9.09 o 
   0  10   5       64.46       78.85      8.65 o 
   1  10   5      125.70      144.70     10.23 o 
   2  10   5       22.97       25.12     12.05 o 
   3  10   5       21.00       35.95     20.82 o 
   4  10   5       27.98       16.52      5.95 o 
   5  10   5       18.35       15.63     11.51 o 
  -2  11   5       35.34       26.32     15.34 o 
  -1  11   5        2.12       -5.22      6.05 o 
   0  11   5      189.26      219.74     14.06 o 
   1  11   5        8.01        6.27      6.39 o 
   2  11   5        3.92       -5.96      8.26 o 
   3  11   5        0.51       -3.83     24.44 o 
   4  11   5       29.46       38.79     11.70 o 
   5  11   5        6.09        7.19      9.95 o 
   0  12   5       36.63       53.17     12.64 o 
   1  12   5       27.29       27.39     14.46 o 
   2  12   5       20.22       26.05     11.66 o 
   3  12   5        8.20        7.45     13.04 o 
   4  12   5        8.75       13.09     10.63 o 
  -2 -12   6       17.55       36.63     13.13 o 
  -1 -12   6       12.13        6.98     11.15 o 
  -4 -11   6        1.24      -12.42      9.16 o 
  -3 -11   6        2.92        2.26      9.19 o 
  -2 -11   6       25.21       30.88     12.00 o 
  -1 -11   6        4.14        4.63      9.28 o 
   0 -11   6        9.90       -3.79     14.68 o 
   1 -11   6        9.05       11.37      8.45 o 
  -5 -10   6        3.07        3.74     12.38 o 
  -4 -10   6        0.82        4.71      7.13 o 
  -3 -10   6       64.07       85.76     20.49 o 
  -2 -10   6       25.15       19.98      9.49 o 
  -1 -10   6       74.96       60.10     12.57 o 
   0 -10   6       54.77       38.25     11.16 o 
   1 -10   6        5.27       -5.05      6.62 o 
   2 -10   6       25.59       22.50      7.55 o 
  -5  -9   6        7.10        5.10      7.41 o 
  -4  -9   6       70.99      100.29     11.14 o 
  -3  -9   6       83.90       63.89     10.25 o 
  -2  -9   6      278.40      232.66     16.98 o 
  -1  -9   6      308.07      280.58     21.37 o 
   0  -9   6      110.12       85.31     21.48 o 
   1  -9   6       71.77       62.54     10.78 o 
   2  -9   6       21.58       20.24      7.41 o 
   3  -9   6        0.10       -5.01      6.47 o 
  -6  -8   6        0.83       14.29     10.75 o 
  -5  -8   6        1.18       -4.76      5.75 o 
  -4  -8   6       15.41       10.64      6.67 o 
  -3  -8   6      132.77      134.11     11.93 o 
  -2  -8   6      431.62      489.35     15.97 o 
  -1  -8   6       43.72       19.48      7.94 o 
   0  -8   6        3.21       11.07      6.05 o 
   1  -8   6      267.84      269.52     18.18 o 
   2  -8   6        0.06       -8.35      5.57 o 
   3  -8   6       66.94       78.54      8.60 o 
  -6  -7   6       34.39       60.32     12.31 o 
  -5  -7   6       21.68       40.43      7.12 o 
  -4  -7   6      334.45      331.24     10.18 o 
  -3  -7   6     1596.79     1627.19     36.91 o 
  -2  -7   6       18.57        7.26      4.55 o 
  -1  -7   6       27.67       21.15      5.37 o 
   0  -7   6       32.83       29.85      5.33 o 
   1  -7   6        1.11       -4.96      4.18 o 
   2  -7   6      257.36      234.87     18.58 o 
   3  -7   6       26.17       24.49      6.03 o 
   4  -7   6        1.85       11.59      6.92 o 
  -6  -6   6       30.69       44.05      8.72 o 
  -5  -6   6      123.10      144.83      9.75 o 
  -4  -6   6     1577.20     1731.28     25.86 o 
  -3  -6   6       49.50       29.76      5.41 o 
  -2  -6   6      278.26      241.09      9.19 o 
  -1  -6   6        1.28       -5.47      3.65 o 
   0  -6   6       65.20       63.94      6.84 o 
   1  -6   6      296.10      288.97     14.54 o 
   2  -6   6      140.76      147.09      9.70 o 
   3  -6   6        0.99        5.95      4.36 o 
   4  -6   6        1.42       -3.11      5.21 o 
  -6  -5   6        1.92        3.99      6.23 o 
  -5  -5   6       35.10       33.64      4.77 o 
  -4  -5   6       25.13       15.51      2.53 o 
  -3  -5   6      263.33      232.83      6.95 o 
  -2  -5   6      576.27      651.93     13.03 o 
  -1  -5   6      310.25      279.11      8.11 o 
   0  -5   6      542.28      564.94     19.76 o 
   1  -5   6        6.38        5.52      3.58 o 
   2  -5   6       17.07       18.99      4.58 o 
   3  -5   6     1466.27     1560.12     34.98 o 
   4  -5   6        5.98       11.19      4.44 o 
   5  -5   6        3.65        9.42      6.84 o 
  -6  -4   6       91.07      103.90      9.40 o 
  -5  -4   6       33.97       25.22      3.72 o 
  -4  -4   6      300.85      286.05      7.30 o 
  -3  -4   6      105.58      115.24      4.43 o 
  -2  -4   6     1991.56     1824.72     29.68 o 
  -1  -4   6        2.67        2.84      2.41 o 
   0  -4   6      102.55      138.89      5.76 o 
   1  -4   6      175.32      156.51      6.83 o 
   2  -4   6      339.05      362.11     11.95 o 
   3  -4   6       90.05       61.15      6.09 o 
   4  -4   6      104.96      118.46      7.90 o 
   5  -4   6       31.65       32.64      8.15 o 
  -7  -3   6        2.96       -3.50      7.05 o 
  -6  -3   6        4.21        0.49      7.53 o 
  -5  -3   6      271.38      300.01     14.73 o 
  -4  -3   6      282.49      267.41      7.32 o 
  -3  -3   6      275.87      305.96      5.83 o 
  -2  -3   6       85.36       64.57      3.22 o 
  -1  -3   6      204.51      257.31      9.31 o 
   0  -3   6       56.33       50.75      3.34 o 
   1  -3   6       96.68      110.07      4.91 o 
   2  -3   6       44.50       39.53      3.57 o 
   3  -3   6       11.88       12.03      3.52 o 
   4  -3   6      184.57      200.12      8.11 o 
   5  -3   6        5.75       25.21      7.05 o 
   6  -3   6       12.24       19.97     10.32 o 
  -7  -2   6       53.50       81.74     14.03 o 
  -6  -2   6      150.38      161.10     11.70 o 
  -5  -2   6      140.42      122.65      6.09 o 
  -4  -2   6      201.17      213.64      5.75 o 
  -3  -2   6      939.37      919.48     14.39 o 
  -2  -2   6     2388.76     2560.46     32.82 o 
  -1  -2   6      242.70      244.84      5.11 o 
   0  -2   6      283.06      306.87      6.83 o 
   1  -2   6      291.51      257.40      6.54 o 
   2  -2   6      625.57      604.76     11.57 o 
   3  -2   6      447.49      432.77      9.74 o 
   4  -2   6      112.44      129.60      6.85 o 
   5  -2   6       36.20       40.59      7.84 o 
   6  -2   6       66.27       73.83     12.78 o 
  -6  -1   6       37.26       29.82      6.11 o 
  -5  -1   6        9.24        6.78      2.53 o 
  -4  -1   6        0.04        1.40      1.69 o 
  -3  -1   6     1063.53     1147.70     18.11 o 
  -2  -1   6        1.86        4.77      1.18 o 
  -1  -1   6      770.76      937.40     10.15 o 
   0  -1   6     2111.16     2274.46     27.80 o 
   1  -1   6        1.87        2.50      1.50 o 
   2  -1   6     1059.99     1366.54     18.47 o 
   3  -1   6       43.82       49.28      3.85 o 
   4  -1   6       91.36       98.11      5.65 o 
   5  -1   6        4.19        5.92      4.19 o 
   6  -1   6       50.14       71.27      9.82 o 
  -6   0   6       13.02       16.54      5.19 o 
  -5   0   6      123.32      120.69      5.65 o 
  -4   0   6        1.27       -2.29      2.05 o 
  -3   0   6      109.94      120.62      5.85 o 
  -2   0   6       48.42       35.05      4.90 o 
  -1   0   6      460.33      457.91      6.42 o 
   0   0   6      355.58      286.69      5.01 o 
   1   0   6      678.85      616.43      9.71 o 
   2   0   6      631.34      922.29     13.93 o 
   3   0   6      607.00      652.59     11.74 o 
   4   0   6      104.52       63.43      4.00 o 
   5   0   6       18.25       27.62      4.60 o 
   6   0   6        2.73       -4.06      5.64 o 
  -6   1   6       60.78       75.97      6.40 o 
  -5   1   6      801.88      812.09     22.02 o 
  -4   1   6       26.60       33.87      3.32 o 
  -3   1   6       10.38        7.21      4.65 o 
  -2   1   6       95.34       57.26      4.65 o 
  -1   1   6      879.69     1040.58     19.25 o 
   0   1   6     2015.34     2086.01     23.97 o 
   1   1   6     1417.64     1309.93     17.90 o 
   2   1   6      118.86      121.11      5.60 o 
   3   1   6      286.42      296.03      7.12 o 
   4   1   6       80.71      119.87      5.06 o 
   5   1   6        0.06       -0.60      3.89 o 
   6   1   6       20.17       23.26      6.90 o 
  -6   2   6      224.53      206.82     15.10 o 
  -5   2   6       50.56       63.30      6.06 o 
  -4   2   6      229.52      243.72      6.59 o 
  -3   2   6      315.36      419.62      9.51 o 
  -2   2   6        4.17        4.72      1.93 o 
  -1   2   6     1038.20      927.93     14.77 o 
   0   2   6     5028.75     5159.57     68.59 o 
   1   2   6     5384.85     5241.82     61.68 o 
   2   2   6       80.44      120.37      4.11 o 
   3   2   6     1905.90     1838.70     27.13 o 
   4   2   6      157.42      167.57      5.15 o 
   5   2   6      440.30      436.74     11.27 o 
   6   2   6       45.04       59.92      8.50 o 
  -6   3   6       49.88       32.48      8.86 o 
  -5   3   6       78.33       84.01      7.54 o 
  -4   3   6       30.56       26.86      3.74 o 
  -3   3   6      324.26      286.34      8.03 o 
  -2   3   6       14.45        6.98      2.25 o 
  -1   3   6     2981.33     2807.35     38.43 o 
   0   3   6      871.70      741.53     12.00 o 
   1   3   6      588.71      377.01      7.27 o 
   2   3   6      209.69      215.08      7.07 o 
   3   3   6       29.51       29.45      2.49 o 
   4   3   6        4.82        1.92      1.94 o 
   5   3   6       21.48       23.58      3.47 o 
   6   3   6        2.19        6.30      5.86 o 
   7   3   6       14.86       17.04      9.26 o 
  -6   4   6       13.09       17.53     10.30 o 
  -5   4   6      208.25      182.04     14.38 o 
  -4   4   6       37.08       38.61      5.57 o 
  -3   4   6       11.64       21.38      3.83 o 
  -2   4   6      978.16     1049.91     16.37 o 
  -1   4   6      164.31      200.35      5.83 o 
   0   4   6       10.63        1.99      1.77 o 
   1   4   6     1809.60     2701.20     35.82 o 
   2   4   6        0.69       -2.54      1.69 o 
   3   4   6      804.83      720.61     13.28 o 
   4   4   6      158.80      173.34      8.49 o 
   5   4   6      102.21      106.75      6.47 o 
   6   4   6      172.41      195.77     13.63 o 
   7   4   6       29.60       10.08     12.49 o 
  -5   5   6        0.87        1.03      4.93 o 
  -4   5   6        1.23       -1.46      4.54 o 
  -3   5   6       10.34       17.95      4.25 o 
  -2   5   6       13.76       18.82      2.53 o 
  -1   5   6      116.56      116.50      4.67 o 
   0   5   6       17.55       10.48      2.25 o 
   1   5   6      547.24      383.66     10.04 o 
   2   5   6       51.37       64.88      4.99 o 
   3   5   6      120.65      108.43      5.47 o 
   4   5   6        1.21        6.05      3.34 o 
   5   5   6      166.31      153.94      7.93 o 
   6   5   6        9.04       -3.49     12.27 o 
  -5   6   6        3.60       -3.96      6.04 o 
  -4   6   6       63.45       54.37      7.75 o 
  -3   6   6       51.57       59.71      5.89 o 
  -2   6   6      182.42      197.52      8.47 o 
  -1   6   6     2286.32     2408.27     35.74 o 
   0   6   6      240.68      300.16      8.03 o 
   1   6   6       52.64       43.57      3.67 o 
   2   6   6       13.43       23.32      4.13 o 
   3   6   6        6.76        0.87      2.78 o 
   4   6   6     1152.91     1082.99     36.77 o 
   5   6   6       93.80       98.82     10.28 o 
   6   6   6       17.08      -13.81      9.64 o 
  -4   7   6       20.13       10.07      6.42 o 
  -3   7   6       39.81       27.53      6.01 o 
  -2   7   6      239.71      262.80      9.73 o 
  -1   7   6      326.75      273.32      9.45 o 
   0   7   6       27.22       28.41      4.06 o 
   1   7   6       78.91      100.14      5.85 o 
   2   7   6       28.63       38.41      4.69 o 
   3   7   6       65.03       85.73      6.77 o 
   4   7   6      164.84      141.27      7.33 o 
   5   7   6        4.48       17.32     12.16 o 
   6   7   6        4.05       -6.36     10.74 o 
  -4   8   6        0.03        7.51      6.07 o 
  -3   8   6       16.25       13.28      5.69 o 
  -2   8   6        9.51       13.52      4.93 o 
  -1   8   6        2.17        1.35      4.35 o 
   0   8   6      780.48      954.30     22.05 o 
   1   8   6       33.01       50.57      6.10 o 
   2   8   6        6.97       12.74      5.85 o 
   3   8   6      329.26      306.17     15.25 o 
   4   8   6       48.14       65.18      8.34 o 
   5   8   6      123.11      150.86     15.32 o 
   6   8   6        0.00       11.61     12.93 o 
  -3   9   6        8.80        4.26      7.38 o 
  -2   9   6        6.93        9.57      5.05 o 
  -1   9   6        3.68       11.51      5.44 o 
   0   9   6       43.26       59.52      6.89 o 
   1   9   6       32.41       41.17      7.39 o 
   2   9   6       42.60       40.07      7.71 o 
   3   9   6        0.18       10.61      6.79 o 
   4   9   6        3.88        2.18      4.50 o 
   5   9   6       10.72       20.93     11.07 o 
   6   9   6        0.00        1.75     13.59 o 
  -3  10   6        8.55       -1.85     17.02 o 
  -2  10   6       37.85       55.35     10.18 o 
  -1  10   6      114.30       90.02      9.39 o 
   0  10   6        2.66        0.05      5.76 o 
   1  10   6       36.72       37.82      6.77 o 
   2  10   6        1.81       -0.16      6.77 o 
   3  10   6       26.77       34.10     10.30 o 
   4  10   6        0.19       -6.19      8.23 o 
   5  10   6        1.22       -2.80      8.63 o 
  -2  11   6        0.43       -3.55      7.74 o 
  -1  11   6        0.00        0.30      6.32 o 
   0  11   6       71.48       71.09      9.03 o 
   1  11   6       43.38       44.69     17.35 o 
   2  11   6        1.47       -6.85      8.02 o 
   3  11   6        0.40        2.40     15.78 o 
   4  11   6        0.43       -7.24     11.07 o 
   5  11   6        0.00       -2.74      9.32 o 
  -1  12   6        8.00       14.14      9.84 o 
   0  12   6        0.27        0.94      9.42 o 
   1  12   6        4.29       -1.89      8.89 o 
   2  12   6       40.52       69.87     14.32 o 
   3  12   6       11.23        8.41     11.20 o 
   4  12   6        6.44       16.55     14.35 o 
  -4 -11   7        3.38       -3.36      8.93 o 
  -3 -11   7       18.38       13.70     17.64 o 
  -2 -11   7       17.15       -4.33      8.66 o 
  -1 -11   7        7.93        2.25      9.83 o 
   0 -11   7       34.20       37.94     12.90 o 
  -5 -10   7        5.13       10.66      8.44 o 
  -4 -10   7       22.51       43.61     13.89 o 
  -3 -10   7        6.77        4.71      8.73 o 
  -2 -10   7        7.21        7.34     14.46 o 
  -1 -10   7       10.98       22.92     10.41 o 
   0 -10   7       27.29       29.04     21.26 o 
   1 -10   7        8.44        6.83     11.29 o 
   2 -10   7       13.03       -3.27      6.40 o 
  -5  -9   7       60.33       66.50     10.70 o 
  -4  -9   7       16.40       17.77      8.57 o 
  -3  -9   7       17.09       27.96      8.16 o 
  -2  -9   7        6.99       17.20      9.74 o 
  -1  -9   7       53.96       39.57     10.95 o 
   0  -9   7      118.80       89.39     13.78 o 
   1  -9   7       69.94      102.08     15.45 o 
   2  -9   7        0.28       -3.06      5.57 o 
   3  -9   7        0.40        1.26      8.16 o 
  -6  -8   7       12.72        9.99     12.38 o 
  -5  -8   7       64.02       78.06     10.22 o 
  -4  -8   7        0.22       -2.95      5.70 o 
  -3  -8   7      142.23      118.79     11.41 o 
  -2  -8   7        7.02       12.83      6.90 o 
  -1  -8   7      162.23      140.74     10.61 o 
   0  -8   7       46.30       46.66      9.43 o 
   1  -8   7        1.25        7.11      7.49 o 
   2  -8   7       28.11       25.98      7.10 o 
   3  -8   7       23.11        7.88      7.03 o 
  -6  -7   7       23.40       26.44     12.71 o 
  -5  -7   7        1.99       -0.01      7.94 o 
  -4  -7   7        0.09        4.42      3.51 o 
  -3  -7   7       99.12      117.81     12.78 o 
  -2  -7   7       34.84        9.11      4.85 o 
  -1  -7   7       35.15       54.58      6.87 o 
   0  -7   7       22.25       16.61      4.75 o 
   1  -7   7        2.35       -1.98      4.56 o 
   2  -7   7       11.40       11.23      6.38 o 
   3  -7   7      130.60      145.76     10.94 o 
   4  -7   7        0.05        3.31      8.36 o 
  -6  -6   7        0.35       -9.77      6.51 o 
  -5  -6   7        0.19       -1.49      4.19 o 
  -4  -6   7      184.56      231.35      7.58 o 
  -3  -6   7        8.45       17.80      4.62 o 
  -2  -6   7      564.75      583.89     14.25 o 
  -1  -6   7      326.80      292.66     11.81 o 
   0  -6   7       15.46       13.49      5.05 o 
   1  -6   7       72.53       68.31      6.53 o 
   2  -6   7        9.92        9.26      4.74 o 
   3  -6   7        8.67        9.78      5.05 o 
   4  -6   7       11.22        5.27      6.52 o 
  -6  -5   7       16.92       28.93      7.29 o 
  -5  -5   7        6.24        3.98      3.91 o 
  -4  -5   7       93.23       75.24      3.95 o 
  -3  -5   7      116.14       89.09      4.64 o 
  -2  -5   7      351.81      358.56      9.99 o 
  -1  -5   7       92.64       80.56      5.41 o 
   0  -5   7        2.66       -0.66      2.65 o 
   1  -5   7       35.89       50.50      5.15 o 
   2  -5   7        0.81        3.92      3.68 o 
   3  -5   7      218.82      233.17     12.24 o 
   4  -5   7      162.55      175.92     11.16 o 
   5  -5   7       10.82       11.04      7.09 o 
  -6  -4   7       24.66       11.38      7.33 o 
  -5  -4   7       45.64       56.05      5.05 o 
  -4  -4   7      283.41      276.99      7.81 o 
  -3  -4   7      388.12      402.77      8.13 o 
  -2  -4   7      648.19      578.98     12.69 o 
  -1  -4   7       70.20       91.88      4.66 o 
   0  -4   7      208.99      227.82      7.96 o 
   1  -4   7      133.41      149.98      6.23 o 
   2  -4   7      345.92      339.51     11.07 o 
   3  -4   7     1708.47     1690.69     36.71 o 
   4  -4   7       92.67      123.37      7.40 o 
   5  -4   7      150.39      186.65     25.20 o 
  -6  -3   7       47.19       39.69      6.40 o 
  -5  -3   7      126.29      116.42      5.29 o 
  -4  -3   7      147.34      151.19      5.88 o 
  -3  -3   7       25.05       28.22      2.39 o 
  -2  -3   7      932.17     1153.07     19.10 o 
  -1  -3   7       41.15       73.81      3.62 o 
   0  -3   7       67.11       61.14      3.95 o 
   1  -3   7      182.01      218.71      6.63 o 
   2  -3   7        9.77       11.65      2.92 o 
   3  -3   7        4.41        8.21      3.58 o 
   4  -3   7      237.40      186.20      9.38 o 
   5  -3   7       23.63        8.08      6.44 o 
  -6  -2   7        9.25        7.92      5.88 o 
  -5  -2   7       39.00       24.35      4.10 o 
  -4  -2   7      133.19      139.96      4.47 o 
  -3  -2   7      114.15       99.72      3.81 o 
  -2  -2   7     9273.43    10404.85    127.54 o 
  -1  -2   7      114.33      121.74      4.35 o 
   0  -2   7       53.99       68.50      4.34 o 
   1  -2   7        1.51        0.91      1.90 o 
   2  -2   7        6.54        4.59      2.48 o 
   3  -2   7      235.52      224.14      7.94 o 
   4  -2   7     2611.01     2677.49     43.75 o 
   5  -2   7       10.63        5.50      5.98 o 
   6  -2   7       16.21       36.37     19.72 o 
  -6  -1   7       31.79       20.82      5.49 o 
  -5  -1   7       24.37       33.28      3.18 o 
  -4  -1   7      349.45      328.07      7.11 o 
  -3  -1   7      269.63      344.61     11.14 o 
  -2  -1   7      667.66      955.99     13.34 o 
  -1  -1   7    12364.21    12398.26    135.03 o 
   0  -1   7      463.61      381.83      6.58 o 
   1  -1   7        0.09        0.68      1.36 o 
   2  -1   7     2317.86     2606.78     34.84 o 
   3  -1   7      387.72      450.45     10.66 o 
   4  -1   7      959.14      913.35     25.04 o 
   5  -1   7       75.02       67.79      6.12 o 
   6  -1   7        5.24       19.96      7.37 o 
  -6   0   7      164.52      170.07     19.39 o 
  -5   0   7      113.20      102.41      4.66 o 
  -4   0   7      235.23      248.16     12.30 o 
  -3   0   7      138.10      162.17      7.37 o 
  -2   0   7      395.69      249.92      7.50 o 
  -1   0   7      534.31      752.11     10.72 o 
   0   0   7       18.89       12.22      1.47 o 
   1   0   7     4918.83     5498.42     68.49 o 
   2   0   7     9836.45    10778.22    132.86 o 
   3   0   7      298.75      332.45      7.77 o 
   4   0   7     1553.24     1649.03     28.26 o 
   5   0   7       59.41       50.78      5.72 o 
   6   0   7        4.66        6.65      6.49 o 
  -6   1   7       31.50       25.21      4.96 o 
  -5   1   7       57.60       54.02      4.81 o 
  -4   1   7       77.39       74.48      4.11 o 
  -3   1   7     1575.33     1629.03     32.95 o 
  -2   1   7      298.98      319.97     17.26 o 
  -1   1   7        4.45        1.56      1.56 o 
   0   1   7      126.12       71.89      2.43 o 
   1   1   7     3219.14     3036.64     36.76 o 
   2   1   7     4442.15     4236.04     50.91 o 
   3   1   7      550.79      568.95     11.02 o 
   4   1   7      109.63       87.88      5.70 o 
   5   1   7       22.59       25.08      4.67 o 
   6   1   7        4.20        3.51      5.64 o 
  -6   2   7        0.86        7.77      5.27 o 
  -5   2   7       15.95       12.19      3.81 o 
  -4   2   7      616.92      666.68     14.87 o 
  -3   2   7     2635.62     2699.00     44.54 o 
  -2   2   7      162.93      145.02      6.35 o 
  -1   2   7      532.93      526.71      9.22 o 
   0   2   7      315.11      271.89      6.11 o 
   1   2   7      179.29      173.91      4.30 o 
   2   2   7      413.05      387.01      7.61 o 
   3   2   7      692.08      643.43     11.17 o 
   4   2   7      167.82      186.00      7.20 o 
   5   2   7      345.41      327.65      8.59 o 
   6   2   7        2.99       -1.99      5.63 o 
  -6   3   7        0.06        9.68      6.97 o 
  -5   3   7        0.07        1.70      3.88 o 
  -4   3   7      388.96      348.62     12.11 o 
  -3   3   7       24.71       34.86      3.33 o 
  -2   3   7      712.87      565.66     13.64 o 
  -1   3   7      944.88     1091.45     16.83 o 
   0   3   7        0.00       -2.55      1.70 o 
   1   3   7       62.83       21.86      2.46 o 
   2   3   7     1869.38     1863.15     24.30 o 
   3   3   7      749.74      720.99     12.27 o 
   4   3   7      183.52      189.54      6.17 o 
   5   3   7       26.90       27.86      3.20 o 
   6   3   7       17.47       21.63      6.80 o 
  -5   4   7        7.01       13.82      5.05 o 
  -4   4   7        2.99       -0.87      3.42 o 
  -3   4   7      135.53      117.00      6.42 o 
  -2   4   7      643.57      595.23     13.95 o 
  -1   4   7      249.39      271.34      6.05 o 
   0   4   7       33.72       31.30      2.74 o 
   1   4   7      103.78      145.92      4.99 o 
   2   4   7       34.76       53.48      3.35 o 
   3   4   7      933.64     1064.28     18.74 o 
   4   4   7       44.85       39.91      3.93 o 
   5   4   7       19.34       15.45      3.75 o 
   6   4   7        1.37        0.05      5.82 o 
  -5   5   7        7.00        2.92      5.05 o 
  -4   5   7      132.26      114.48      8.98 o 
  -3   5   7       79.74      102.47      6.93 o 
  -2   5   7        0.04        1.32      1.61 o 
  -1   5   7      167.89      187.96      5.60 o 
   0   5   7      148.75      140.38      5.37 o 
   1   5   7      366.79      341.34      7.48 o 
   2   5   7      382.77      470.52     10.28 o 
   3   5   7     1992.53     2184.44     34.08 o 
   4   5   7      175.68      162.79      8.22 o 
   5   5   7       10.16       -0.47      3.55 o 
   6   5   7      205.72      223.50     16.90 o 
  -5   6   7       24.32       24.55      7.13 o 
  -4   6   7       17.45       19.88      5.88 o 
  -3   6   7        0.21        1.37      3.80 o 
  -2   6   7       71.15       73.68      4.49 o 
  -1   6   7      701.77      768.23     14.46 o 
   0   6   7      224.70      225.67      6.45 o 
   1   6   7      212.61      278.75      8.64 o 
   2   6   7      863.81      727.10     19.43 o 
   3   6   7       11.32       17.02      3.59 o 
   4   6   7       97.91       84.41      9.17 o 
   5   6   7      185.34      204.50     11.44 o 
   6   6   7        1.45       -1.75     10.96 o 
  -4   7   7        0.79       -5.80      4.98 o 
  -3   7   7       25.49       30.85      6.07 o 
  -2   7   7        4.27        7.61      3.95 o 
  -1   7   7       20.90       19.50      4.13 o 
   0   7   7      110.67      120.73      6.58 o 
   1   7   7     1089.19     1142.56     27.12 o 
   2   7   7      168.71      201.85      9.58 o 
   3   7   7       23.23       34.84      4.75 o 
   4   7   7      115.04      128.85      8.26 o 
   5   7   7        0.60       -4.93      5.95 o 
   6   7   7      113.33      128.64     22.35 o 
  -4   8   7        3.07       -2.10      6.13 o 
  -3   8   7       11.99        3.32      6.01 o 
  -2   8   7       29.07       27.70      5.55 o 
  -1   8   7      143.35      162.03      9.17 o 
   0   8   7     1744.48     1719.41     33.89 o 
   1   8   7       35.00       24.95      5.78 o 
   2   8   7      144.96      143.69      8.99 o 
   3   8   7        0.26        1.32      3.69 o 
   4   8   7       59.03       66.93      6.95 o 
   5   8   7      121.50      103.25     13.63 o 
   6   8   7       91.71       68.38     19.07 o 
  -3   9   7        0.27        5.23      5.96 o 
  -2   9   7       19.61        7.93      5.75 o 
  -1   9   7      650.18      658.05     19.64 o 
   0   9   7        0.00        6.53      4.86 o 
   1   9   7      391.78      403.65     13.16 o 
   2   9   7       22.69       -2.30      6.74 o 
   3   9   7        9.10       16.82      9.86 o 
   4   9   7       58.83       42.54      9.03 o 
   5   9   7      220.05      288.60     22.20 o 
   6   9   7       22.33      -14.03     12.93 o 
  -3  10   7        0.86       -2.66      7.91 o 
  -2  10   7      110.40      116.80     12.67 o 
  -1  10   7       19.72       13.98      8.11 o 
   0  10   7      592.11      675.16     27.33 o 
   1  10   7      168.35      132.30     11.51 o 
   2  10   7        0.64        1.69      7.54 o 
   3  10   7       56.21       46.93     11.32 o 
   4  10   7        6.78        4.73      5.12 o 
   5  10   7        5.28       -0.99      8.62 o 
  -2  11   7        1.33        5.70      7.97 o 
  -1  11   7       85.73       74.76     16.93 o 
   0  11   7      115.01      137.72     11.38 o 
   1  11   7       49.46       63.00     12.89 o 
   2  11   7        0.31        5.24      8.88 o 
   3  11   7       13.11       18.42      9.56 o 
   4  11   7        0.72       -7.96      7.95 o 
   5  11   7       19.41        2.21     10.35 o 
   0  12   7       10.11       14.48     13.15 o 
   1  12   7       16.16       -1.10     12.05 o 
   2  12   7       10.24       30.12     12.21 o 
   3  12   7        4.10       -4.08     10.05 o 
   4  12   7        7.18       -8.46     17.42 o 
  -4 -11   8        0.62        3.01     10.03 o 
  -3 -11   8       12.36       13.15     21.48 o 
  -2 -11   8       32.47       39.78     19.61 o 
  -1 -11   8       28.20       24.48     12.04 o 
   0 -11   8        7.80        7.83     10.70 o 
  -4 -10   8       22.31       17.95      8.89 o 
  -3 -10   8       19.57       10.82      9.13 o 
  -2 -10   8        6.34        3.87      9.64 o 
  -1 -10   8       96.32       90.83     14.21 o 
   0 -10   8        1.31        7.21     11.72 o 
   1 -10   8        4.61       11.29      7.66 o 
  -5  -9   8        5.96        3.51      7.36 o 
  -4  -9   8        5.32        1.25      5.87 o 
  -3  -9   8      132.34      121.33     12.16 o 
  -2  -9   8      243.28      227.15     16.03 o 
  -1  -9   8       54.15       58.13     18.41 o 
   0  -9   8        8.11        7.61     11.40 o 
   1  -9   8       88.67       66.70     10.58 o 
   2  -9   8        0.90        6.88      6.96 o 
  -6  -8   8       10.18      -13.39      9.08 o 
  -5  -8   8       22.29       22.87      7.97 o 
  -4  -8   8        0.48       -5.66      4.53 o 
  -3  -8   8      313.41      305.01     16.66 o 
  -2  -8   8      304.32      325.41     17.19 o 
  -1  -8   8       15.18       21.78      6.55 o 
   0  -8   8       15.38        8.78      7.21 o 
   1  -8   8       14.50       21.51      7.59 o 
   2  -8   8        8.38       12.64      6.56 o 
   3  -8   8        0.50        0.91      5.45 o 
  -6  -7   8       11.02       16.49     10.08 o 
  -5  -7   8        0.99       -6.50      5.29 o 
  -4  -7   8      342.26      301.34     10.52 o 
  -3  -7   8     1637.30     1787.56     40.15 o 
  -2  -7   8      180.85      152.39     10.39 o 
  -1  -7   8      333.79      359.16     14.28 o 
   0  -7   8       31.34       13.94      5.60 o 
   1  -7   8       71.75       60.18      9.13 o 
   2  -7   8      328.49      324.14     16.95 o 
   3  -7   8        0.28       10.86      5.78 o 
   4  -7   8       32.88       57.45      9.92 o 
  -6  -6   8        3.04        7.40      7.09 o 
  -5  -6   8        6.84        3.96      4.35 o 
  -4  -6   8       49.66       56.95      4.46 o 
  -3  -6   8       11.22       30.17      4.26 o 
  -2  -6   8      105.03      107.08      8.42 o 
  -1  -6   8       15.71        7.96      4.32 o 
   0  -6   8       37.08       30.90      6.27 o 
   1  -6   8        8.28       10.86      3.81 o 
   2  -6   8       83.21       67.15      9.15 o 
   3  -6   8        0.95       -1.38      4.89 o 
   4  -6   8       30.28       32.39      8.07 o 
  -6  -5   8        3.39        1.64      7.42 o 
  -5  -5   8      294.82      307.42     10.88 o 
  -4  -5   8      385.77      376.32      9.59 o 
  -3  -5   8     2139.09     2080.02     31.78 o 
  -2  -5   8       57.45       61.37      4.82 o 
  -1  -5   8      218.88      192.77     12.79 o 
   0  -5   8       41.03       29.33      4.05 o 
   1  -5   8       88.54       83.11      6.22 o 
   2  -5   8        4.44        3.04      3.94 o 
   3  -5   8      456.06      482.89     16.40 o 
   4  -5   8        5.19        1.19      4.87 o 
   5  -5   8       16.64       26.58     10.73 o 
  -6  -4   8      102.85       94.11      9.11 o 
  -5  -4   8        5.01        2.49      3.26 o 
  -4  -4   8      673.31      729.87     11.49 o 
  -3  -4   8      345.11      329.86      7.35 o 
  -2  -4   8     1036.62     1004.38     17.15 o 
  -1  -4   8      111.56       87.40      4.66 o 
   0  -4   8       43.78       31.24      3.93 o 
   1  -4   8       56.77       70.96      4.79 o 
   2  -4   8      257.84      238.55      8.77 o 
   3  -4   8      118.02      173.09     10.44 o 
   4  -4   8      122.93      101.97      8.83 o 
   5  -4   8       33.39       66.93     33.97 o 
  -6  -3   8        0.73       -6.79      4.53 o 
  -5  -3   8        0.97        0.53      3.52 o 
  -4  -3   8      202.91      196.99      8.57 o 
  -3  -3   8        0.55        0.77      1.62 o 
  -2  -3   8     1048.16     1154.52     17.00 o 
  -1  -3   8      123.59      179.92      5.97 o 
   0  -3   8      115.89      121.58      5.17 o 
   1  -3   8        8.46       15.10      2.68 o 
   2  -3   8      145.21      146.38      6.90 o 
   3  -3   8      694.10      748.89     19.18 o 
   4  -3   8       21.96       32.20      4.66 o 
   5  -3   8       63.14       54.26     11.20 o 
  -6  -2   8       69.64       64.85      6.56 o 
  -5  -2   8        0.07       -2.19      2.52 o 
  -4  -2   8       32.86       25.36      2.50 o 
  -3  -2   8      312.13      293.43      6.10 o 
  -2  -2   8     1145.70     1344.51     17.43 o 
  -1  -2   8      136.75      153.83      4.23 o 
   0  -2   8        4.88        0.82      1.79 o 
   1  -2   8       93.43      129.74      5.72 o 
   2  -2   8        0.09        2.86      2.16 o 
   3  -2   8        1.80       12.58      3.32 o 
   4  -2   8      726.06      649.18     16.63 o 
   5  -2   8       21.15       13.56      6.75 o 
   6  -2   8        8.77       -2.02      8.36 o 
  -6  -1   8       18.12       17.61      7.12 o 
  -5  -1   8      186.29      212.19      6.50 o 
  -4  -1   8       16.26        9.89      1.98 o 
  -3  -1   8       30.42       29.59      2.34 o 
  -2  -1   8      192.77      221.81      5.96 o 
  -1  -1   8       43.64       48.62      2.42 o 
   0  -1   8     3129.37     3118.51     40.24 o 
   1  -1   8        1.84        0.59      1.45 o 
   2  -1   8       10.66        2.52      2.06 o 
   3  -1   8       35.33        9.90      4.23 o 
   4  -1   8       26.05       23.01      6.04 o 
   5  -1   8       10.77       20.80      4.08 o 
   6  -1   8        7.40        4.49      7.74 o 
  -6   0   8       22.99       17.59      4.80 o 
  -5   0   8      114.49       97.99      4.66 o 
  -4   0   8      744.18      717.47     15.67 o 
  -3   0   8      100.53      101.84      6.47 o 
  -2   0   8     3224.35     3493.76     50.65 o 
  -1   0   8     1924.97     1499.23     18.75 o 
   0   0   8      165.18      135.81      3.53 o 
   1   0   8     3638.51     3309.50     40.28 o 
   2   0   8      119.16      159.25      5.21 o 
   3   0   8        0.80        6.18      2.26 o 
   4   0   8      340.60      344.81     13.91 o 
   5   0   8       94.45      107.12      8.31 o 
   6   0   8        9.23        1.72      7.26 o 
  -6   1   8       45.21       24.58      6.12 o 
  -5   1   8      359.57      343.10     14.19 o 
  -4   1   8        8.87        3.37      2.60 o 
  -3   1   8        4.54       -1.86      3.38 o 
  -2   1   8      373.89      381.92     19.18 o 
  -1   1   8        0.03       26.36      1.91 o 
   0   1   8      462.32      547.24      8.31 o 
   1   1   8       79.29      148.48      5.02 o 
   2   1   8     1073.35      901.36     13.28 o 
   3   1   8      290.01      289.23      6.83 o 
   4   1   8       11.78       15.82      3.17 o 
   5   1   8      179.02      148.69      9.64 o 
   6   1   8       62.86       64.35      9.15 o 
  -6   2   8      208.30      231.17     14.10 o 
  -5   2   8        2.20        3.40      3.02 o 
  -4   2   8        8.13       11.38      2.50 o 
  -3   2   8      789.52      793.10     17.82 o 
  -2   2   8      222.37      198.91      5.91 o 
  -1   2   8      114.26      169.66      5.36 o 
   0   2   8     3288.62     3190.95     38.44 o 
   1   2   8     1356.08     1140.84     15.59 o 
   2   2   8     1910.16     2392.45     32.26 o 
   3   2   8       65.58       55.48      3.43 o 
   4   2   8       41.13       24.09      3.09 o 
   5   2   8       10.11        9.99      3.07 o 
   6   2   8       56.93       54.19      8.85 o 
  -6   3   8        0.87       -0.47      5.27 o 
  -5   3   8       70.04       39.40      7.09 o 
  -4   3   8       26.63       33.91      4.38 o 
  -3   3   8       24.24       42.10      3.04 o 
  -2   3   8      682.38      719.53     16.36 o 
  -1   3   8       14.25       32.66      2.50 o 
   0   3   8      469.36      518.87      8.83 o 
   1   3   8      255.89      218.43      5.93 o 
   2   3   8       72.96       70.82      4.23 o 
   3   3   8      214.83      138.55      5.76 o 
   4   3   8       92.58       74.85      4.65 o 
   5   3   8        1.32        2.90      2.56 o 
   6   3   8       10.70        1.09      8.00 o 
  -5   4   8       75.01       92.41      8.16 o 
  -4   4   8       42.91       42.23      4.15 o 
  -3   4   8       65.29       83.17      5.53 o 
  -2   4   8     1229.69     1064.28     18.73 o 
  -1   4   8       17.42       26.58      2.54 o 
   0   4   8      733.65      760.41     13.03 o 
   1   4   8      572.20      576.68     12.63 o 
   2   4   8      280.87      239.06      8.27 o 
   3   4   8     1759.29     1625.67     28.42 o 
   4   4   8      155.16      204.25      8.20 o 
   5   4   8      169.55      188.17      8.83 o 
   6   4   8       42.37       42.30     12.27 o 
  -5   5   8        9.76        5.61      7.61 o 
  -4   5   8       53.15       35.39      5.96 o 
  -3   5   8       24.03       27.78      4.22 o 
  -2   5   8       28.07       37.80      2.65 o 
  -1   5   8      933.01     1036.02     16.03 o 
   0   5   8     1474.21     1484.75     23.02 o 
   1   5   8      195.56      137.14      4.93 o 
   2   5   8      541.57      464.94     10.74 o 
   3   5   8        8.76        8.41      2.36 o 
   4   5   8        0.04       -1.86      2.78 o 
   5   5   8      263.47      271.93     11.96 o 
   6   5   8        0.09       -2.65      6.21 o 
  -5   6   8        2.44        7.27      5.74 o 
  -4   6   8        5.99        3.19      4.56 o 
  -3   6   8       25.47       19.96      4.66 o 
  -2   6   8       81.92       89.23      4.54 o 
  -1   6   8      969.35      999.16     16.29 o 
   0   6   8       17.43       17.95      2.82 o 
   1   6   8      456.94      677.45     13.07 o 
   2   6   8       24.46       21.22      4.25 o 
   3   6   8      347.68      352.18     11.01 o 
   4   6   8     1126.09     1115.37     32.13 o 
   5   6   8       27.28       28.79      6.69 o 
   6   6   8       32.04       27.83     14.03 o 
  -4   7   8        8.52       -2.24      5.10 o 
  -3   7   8       10.08       19.52      5.48 o 
  -2   7   8      115.17      107.77      5.78 o 
  -1   7   8      268.58      268.50      9.31 o 
   0   7   8        1.76       -0.17      3.08 o 
   1   7   8        0.30        4.58      4.97 o 
   2   7   8      306.06      337.53     11.84 o 
   3   7   8      194.25      202.52      9.18 o 
   4   7   8       43.00       42.98      5.17 o 
   5   7   8        0.74       -1.75      6.51 o 
   6   7   8        0.04        0.88     11.18 o 
  -4   8   8        1.02       -1.81      7.09 o 
  -3   8   8        8.42       11.10      5.89 o 
  -2   8   8       51.35       64.08      6.04 o 
  -1   8   8      805.17      822.26     20.18 o 
   0   8   8       13.71       16.49      4.98 o 
   1   8   8       42.47       51.31      7.31 o 
   2   8   8      217.02      188.77     11.15 o 
   3   8   8        3.86        7.14      4.48 o 
   4   8   8       31.87       27.95      9.48 o 
   5   8   8       13.13       19.18      8.89 o 
   6   8   8        4.86        7.45     13.37 o 
  -3   9   8        9.91        1.21      5.88 o 
  -2   9   8        0.02       -4.24      5.41 o 
  -1   9   8      398.61      362.05     15.10 o 
   0   9   8       19.15       19.80      5.23 o 
   1   9   8       13.98        7.04      5.64 o 
   2   9   8       22.92       18.09      6.71 o 
   3   9   8        2.71       -1.24      4.69 o 
   4   9   8        9.53        7.29      4.91 o 
   5   9   8       15.09       14.60     11.83 o 
   6   9   8        1.25        0.66     14.46 o 
  -3  10   8        1.55       -6.70      9.69 o 
  -2  10   8        8.14        6.02      9.53 o 
  -1  10   8       47.42       47.04      8.07 o 
   0  10   8      139.92      176.33     18.16 o 
   1  10   8       47.37       39.81      8.83 o 
   2  10   8       37.46       23.86     16.11 o 
   3  10   8       20.73       10.88      9.06 o 
   4  10   8        8.40       16.01      6.06 o 
   5  10   8       10.87       24.09      9.85 o 
  -2  11   8        3.14       10.02     12.33 o 
  -1  11   8       10.04       14.34      8.17 o 
   0  11   8       77.88       73.65      9.31 o 
   1  11   8       29.77       26.50     14.57 o 
   2  11   8       11.43       14.77      8.63 o 
   3  11   8        2.85       11.85      9.85 o 
   4  11   8        1.05       -4.32     16.22 o 
   5  11   8        0.63        0.01      9.45 o 
   0  12   8        0.13       10.72     10.04 o 
   1  12   8        9.31        1.04     10.52 o 
   2  12   8       17.61       30.77     14.03 o 
   3  12   8        0.29       13.26     10.44 o 
   4  12   8        6.52       20.87     11.10 o 
  -3 -11   9       59.64       57.54     10.84 o 
  -2 -11   9        3.08       -5.43      9.42 o 
  -1 -11   9        4.24        5.07      9.97 o 
   0 -11   9       50.60       55.50     10.82 o 
  -4 -10   9       23.57       56.57     14.37 o 
  -3 -10   9        0.35        0.25      6.82 o 
  -2 -10   9        1.71        4.19      8.67 o 
  -1 -10   9       13.25       11.94     10.20 o 
   0 -10   9       45.43       42.43     10.29 o 
   1 -10   9       50.36       54.31     10.40 o 
  -5  -9   9       29.80       57.11     13.62 o 
  -4  -9   9       64.77       51.42      7.91 o 
  -3  -9   9       21.30       25.89      6.62 o 
  -2  -9   9        0.01        5.70      7.70 o 
  -1  -9   9        0.09        2.96      8.53 o 
   0  -9   9      203.89      174.97     14.79 o 
   1  -9   9       61.48       57.21     10.08 o 
   2  -9   9       11.79       19.92      8.27 o 
  -5  -8   9       11.67       18.54      7.76 o 
  -4  -8   9        0.03       -4.32      5.00 o 
  -3  -8   9        4.37       13.53      5.62 o 
  -2  -8   9       85.95       78.24      9.86 o 
  -1  -8   9       18.94        9.97      6.86 o 
   0  -8   9      245.15      206.94     13.11 o 
   1  -8   9        8.26        5.25      6.07 o 
   2  -8   9        6.05        1.70      5.93 o 
   3  -8   9       25.87       29.01      7.49 o 
  -6  -7   9       10.28       15.66      9.92 o 
  -5  -7   9       56.48       55.11      7.92 o 
  -4  -7   9        6.03       -1.66      4.61 o 
  -3  -7   9      261.68      276.50     12.43 o 
  -2  -7   9      168.91      154.19     14.39 o 
  -1  -7   9      259.55      261.16     13.36 o 
   0  -7   9        4.48        3.17      3.41 o 
   1  -7   9       73.71       80.45      8.62 o 
   2  -7   9       44.50       37.41     11.14 o 
   3  -7   9        0.40       -0.20      5.93 o 
   4  -7   9       13.35       10.12      8.95 o 
  -6  -6   9        0.95       -5.45      6.66 o 
  -5  -6   9       45.28       54.27      7.10 o 
  -4  -6   9        0.12        3.80      3.00 o 
  -3  -6   9      898.63      795.10     19.25 o 
  -2  -6   9        4.19        0.94      3.86 o 
  -1  -6   9        0.90       -2.55      3.30 o 
   0  -6   9        0.03        3.64      3.48 o 
   1  -6   9        9.71        3.20      3.80 o 
   2  -6   9      209.27      212.87     22.74 o 
   3  -6   9      198.94      165.26     12.68 o 
   4  -6   9      177.14      267.96     22.54 o 
  -6  -5   9       58.12       69.80      9.13 o 
  -5  -5   9       13.69        7.47      4.36 o 
  -4  -5   9      175.37      136.48      5.40 o 
  -3  -5   9      765.02      891.71     16.53 o 
  -2  -5   9        3.75        2.42      2.97 o 
  -1  -5   9        0.67       -2.56      2.65 o 
   0  -5   9       78.66       77.60      7.71 o 
   1  -5   9       31.63       24.02      4.22 o 
   2  -5   9        2.71        6.47      4.51 o 
   3  -5   9       67.55       61.30      8.02 o 
   4  -5   9        9.09        4.62      4.53 o 
   5  -5   9        7.71      -14.68     10.30 o 
  -6  -4   9        0.51       -7.82      5.22 o 
  -5  -4   9      124.38      127.48      7.95 o 
  -4  -4   9       87.22      117.89      4.58 o 
  -3  -4   9      355.32      298.04      7.15 o 
  -2  -4   9      190.16      152.27      5.80 o 
  -1  -4   9      239.40      217.70      7.08 o 
   0  -4   9      176.15      189.51      7.12 o 
   1  -4   9       46.61       39.28      5.61 o 
   2  -4   9       60.12       53.12      5.64 o 
   3  -4   9      224.92      266.45     12.61 o 
   4  -4   9        0.01       -0.57      3.76 o 
   5  -4   9      106.03      116.86     16.07 o 
  -6  -3   9        0.11       -0.92      4.61 o 
  -5  -3   9       47.46       59.25      5.01 o 
  -4  -3   9      102.62       97.71      5.07 o 
  -3  -3   9        1.10       -0.10      1.28 o 
  -2  -3   9     1380.23     1384.57     19.99 o 
  -1  -3   9     1008.86     1089.73     17.83 o 
   0  -3   9      149.07      158.06      6.10 o 
   1  -3   9        1.03        3.29      2.26 o 
   2  -3   9       14.44        5.71      3.12 o 
   3  -3   9      508.83      535.26     14.73 o 
   4  -3   9      327.44      322.35     12.73 o 
   5  -3   9        4.34        7.93      7.94 o 
  -6  -2   9       14.68        9.59      4.56 o 
  -5  -2   9        4.37        0.45      3.02 o 
  -4  -2   9      169.19      147.83      4.90 o 
  -3  -2   9        0.56        0.63      1.99 o 
  -2  -2   9      525.50      631.72     10.19 o 
  -1  -2   9     1757.99     1892.27     23.00 o 
   0  -2   9       21.63       28.11      2.63 o 
   1  -2   9      919.87     1084.33     21.19 o 
   2  -2   9      318.63      294.20      7.59 o 
   3  -2   9     2370.08     2725.08     48.16 o 
   4  -2   9       53.24       70.17      6.73 o 
   5  -2   9      124.74      117.85     11.85 o 
   6  -2   9        2.71        1.57      8.36 o 
  -6  -1   9       52.63       44.34      5.23 o 
  -5  -1   9      201.73      172.10      9.19 o 
  -4  -1   9      352.63      381.57      7.90 o 
  -3  -1   9       19.52       31.49      2.00 o 
  -2  -1   9      798.24      927.95     13.55 o 
  -1  -1   9     1763.14     1829.03     23.07 o 
   0  -1   9      109.17       88.65      3.53 o 
   1  -1   9      864.86     1141.93     18.36 o 
   2  -1   9      729.54      748.80     13.52 o 
   3  -1   9       53.01       38.42      4.40 o 
   4  -1   9      107.23       83.44      6.89 o 
   5  -1   9      144.05      118.52      7.42 o 
   6  -1   9        0.02       -8.10      6.57 o 
  -6   0   9        1.69        3.51      4.82 o 
  -5   0   9        7.32        7.23      3.51 o 
  -4   0   9      465.76      395.76     30.02 o 
  -3   0   9      349.02      364.90     10.31 o 
  -2   0   9     3904.94     4886.83     65.19 o 
  -1   0   9     7251.30     7393.81     85.65 o 
   0   0   9        2.38        0.17      1.48 o 
   1   0   9     2348.29     2578.42     30.61 o 
   2   0   9     1286.92     1421.86     20.89 o 
   3   0   9       34.50       23.73      3.21 o 
   4   0   9     2013.46     1928.86     35.90 o 
   5   0   9        3.61       -0.51      4.87 o 
   6   0   9        0.03        6.27      7.98 o 
  -6   1   9       21.90       22.13      8.66 o 
  -5   1   9      103.47       95.27     16.77 o 
  -4   1   9      455.19      428.67     23.23 o 
  -3   1   9     2542.17     2623.11     68.11 o 
  -2   1   9     1183.12      921.75     16.67 o 
  -1   1   9      903.74      722.60     10.84 o 
   0   1   9       35.96       24.68      2.03 o 
   1   1   9     4015.67     4458.32     53.45 o 
   2   1   9     1239.29     1427.06     19.56 o 
   3   1   9       55.34       61.52      3.47 o 
   4   1   9       68.51       58.60      5.14 o 
   5   1   9        2.61        3.99      4.39 o 
   6   1   9        4.38       17.14     12.38 o 
  -6   2   9       43.46       44.22      7.00 o 
  -5   2   9       10.79        6.88      3.95 o 
  -4   2   9      466.19      485.30     17.99 o 
  -3   2   9      218.14      165.41      8.94 o 
  -2   2   9      490.22      415.94      9.18 o 
  -1   2   9      262.34      231.31      5.24 o 
   0   2   9       79.77       42.62      2.45 o 
   1   2   9       17.41        6.01      1.73 o 
   2   2   9     9733.00    10151.01    126.03 o 
   3   2   9        0.51        4.51      2.08 o 
   4   2   9      295.76      306.33      8.33 o 
   5   2   9      213.97      191.25      7.68 o 
   6   2   9        4.04        2.54      8.55 o 
  -6   3   9        1.32        9.33      9.75 o 
  -5   3   9       63.98       57.05      8.30 o 
  -4   3   9       55.83       64.25      5.99 o 
  -3   3   9      129.04      126.02      6.00 o 
  -2   3   9       30.03       28.44      2.77 o 
  -1   3   9      462.65      473.69      9.14 o 
   0   3   9        6.15        0.73      1.87 o 
   1   3   9      305.12      277.37      5.99 o 
   2   3   9       47.34       14.54      3.12 o 
   3   3   9      243.25      259.58      7.27 o 
   4   3   9       35.74       45.54      3.75 o 
   5   3   9       46.88       43.95      4.21 o 
   6   3   9        0.13        1.31      6.51 o 
  -5   4   9        5.09        1.90      4.42 o 
  -4   4   9      180.34      187.27      7.09 o 
  -3   4   9      327.85      365.98     10.77 o 
  -2   4   9      306.99      294.78      7.82 o 
  -1   4   9      483.78      539.66     10.70 o 
   0   4   9       64.73       71.63      4.46 o 
   1   4   9        2.10       18.38      2.76 o 
   2   4   9       47.31       31.29      3.20 o 
   3   4   9     2533.59     2442.74     39.69 o 
   4   4   9       32.60       35.36      4.35 o 
   5   4   9        1.87        1.16      3.35 o 
   6   4   9        2.42        3.33      6.40 o 
  -5   5   9        0.70        2.91      6.75 o 
  -4   5   9       20.61       24.03      7.01 o 
  -3   5   9       61.99       55.02      4.87 o 
  -2   5   9       49.28       49.27      3.35 o 
  -1   5   9       62.22       98.36      4.91 o 
   0   5   9       29.39       15.80      2.68 o 
   1   5   9      510.65      710.54     12.06 o 
   2   5   9      825.85      805.91     14.15 o 
   3   5   9      138.77      156.29      7.42 o 
   4   5   9       33.41       54.10      4.96 o 
   5   5   9        2.84       -5.20      3.53 o 
   6   5   9       21.99       15.97      7.41 o 
  -5   6   9       29.60       17.44      7.12 o 
  -4   6   9       25.20       29.98      5.87 o 
  -3   6   9       59.85       50.69      5.53 o 
  -2   6   9        6.53        7.17      2.65 o 
  -1   6   9       16.19       13.19      2.90 o 
   0   6   9       58.19       68.83      4.79 o 
   1   6   9      418.21      411.57     11.04 o 
   2   6   9     1012.07     1097.03     21.12 o 
   3   6   9       39.29       36.30      4.64 o 
   4   6   9      123.11      108.68      6.58 o 
   5   6   9       55.30       56.35      5.97 o 
   6   6   9       42.42       41.86     15.34 o 
  -4   7   9        7.59        6.45      5.27 o 
  -3   7   9       22.81       22.53      6.83 o 
  -2   7   9       13.81       10.93      3.39 o 
  -1   7   9       37.73       36.94      4.71 o 
   0   7   9      625.37      696.10     15.44 o 
   1   7   9      106.39      123.33      8.39 o 
   2   7   9        7.82       15.93      3.87 o 
   3   7   9      564.93      593.37     16.02 o 
   4   7   9      165.03      161.34     11.94 o 
   5   7   9        6.11        4.04      5.73 o 
   6   7   9      186.37      204.91     28.05 o 
  -4   8   9        5.66        5.93      6.07 o 
  -3   8   9        9.81        8.29      5.60 o 
  -2   8   9       80.68       61.37      5.88 o 
  -1   8   9      715.49      851.49     23.44 o 
   0   8   9      548.32      481.44     18.35 o 
   1   8   9      109.69      127.20      9.24 o 
   2   8   9      386.22      402.17     19.99 o 
   3   8   9        1.90       -4.06      3.71 o 
   4   8   9      102.53       94.03      8.34 o 
   5   8   9      154.26      139.61     15.34 o 
  -3   9   9        0.65       -2.01      5.88 o 
  -2   9   9        9.36        6.77      5.72 o 
  -1   9   9        1.99       -0.35      4.94 o 
   0   9   9       77.71       87.03      7.52 o 
   1   9   9      607.96      652.58     23.75 o 
   2   9   9        8.60       15.62      6.50 o 
   3   9   9       70.65       50.48      7.87 o 
   4   9   9       87.36       89.52      9.94 o 
   5   9   9        8.65        6.74     10.96 o 
   6   9   9        0.35       19.07     14.24 o 
  -2  10   9       73.01       72.57     10.53 o 
  -1  10   9       25.53       19.98      6.68 o 
   0  10   9      552.32      639.19     39.22 o 
   1  10   9      185.90      188.56     14.67 o 
   2  10   9       60.58       80.76     12.74 o 
   3  10   9       13.62        8.86      5.97 o 
   4  10   9        1.79        0.09      7.11 o 
   5  10   9       22.63        3.32      8.95 o 
  -2  11   9        0.38        6.66      7.97 o 
  -1  11   9      121.41      140.90     13.52 o 
   0  11   9        0.13       -0.18      6.01 o 
   1  11   9       20.03        9.30     18.30 o 
   2  11   9       19.06       22.23      9.85 o 
   3  11   9       37.22       35.91     10.83 o 
   4  11   9        7.23       -2.69      9.11 o 
   5  11   9       41.64       41.02     12.82 o 
   0  12   9       55.10       50.28     12.95 o 
   1  12   9       53.79       61.40     27.83 o 
   2  12   9        8.57       -1.55      9.36 o 
   3  12   9       23.80       45.29     13.37 o 
   4  12   9        8.08        7.91     10.37 o 
  -3 -11  10        7.37        8.63      8.35 o 
  -2 -11  10       16.21       19.06      9.06 o 
  -1 -11  10       45.29       52.73     10.92 o 
   0 -11  10        7.33       13.44     16.66 o 
  -4 -10  10       30.92        8.33     16.87 o 
  -3 -10  10       16.58       20.67     14.48 o 
  -2 -10  10       46.35       41.62     11.99 o 
  -1 -10  10       43.07       62.32     10.85 o 
   0 -10  10        4.28       -2.30      6.91 o 
   1 -10  10        0.72       -3.35      8.30 o 
  -5  -9  10        0.08        6.47      8.07 o 
  -4  -9  10       15.42       21.83      6.82 o 
  -3  -9  10       26.02       12.16      6.23 o 
  -2  -9  10      169.64      217.70     15.60 o 
  -1  -9  10       17.12       20.06      7.44 o 
   0  -9  10        1.11        7.95      8.20 o 
   1  -9  10        0.56       -1.97      6.72 o 
   2  -9  10        0.39       -6.59      6.61 o 
  -5  -8  10        0.00       -3.38      6.30 o 
  -4  -8  10       29.82       39.89      7.43 o 
  -3  -8  10       92.70       93.64      9.20 o 
  -2  -8  10       65.29       49.41      7.46 o 
  -1  -8  10       31.69       24.36      6.32 o 
   0  -8  10       64.32       45.53     10.16 o 
   1  -8  10       75.53       70.38     10.03 o 
   2  -8  10       56.14       38.77      8.68 o 
   3  -8  10        5.02        2.03      6.26 o 
  -6  -7  10        0.45        4.35      9.64 o 
  -5  -7  10       14.48       13.11      6.74 o 
  -4  -7  10      184.33      175.05      8.73 o 
  -3  -7  10      217.03      219.67     11.13 o 
  -2  -7  10      114.80       97.73      8.82 o 
  -1  -7  10       22.61       30.38      5.66 o 
   0  -7  10       31.37       17.73      5.34 o 
   1  -7  10      117.62      107.58      9.99 o 
   2  -7  10       84.19       98.10     10.63 o 
   3  -7  10        0.05        6.10      6.49 o 
  -6  -6  10        0.05       -6.30      6.61 o 
  -5  -6  10       55.99       82.44     16.81 o 
  -4  -6  10      195.97      153.32      7.13 o 
  -3  -6  10      309.04      242.62     10.16 o 
  -2  -6  10      539.31      562.44     17.16 o 
  -1  -6  10       57.08       58.21      6.05 o 
   0  -6  10       55.32       42.98      4.97 o 
   1  -6  10      249.82      254.00     10.78 o 
   2  -6  10      225.25      202.76     14.00 o 
   3  -6  10      112.59      122.50     11.36 o 
   4  -6  10        0.17        4.67      5.84 o 
  -6  -5  10        8.34        6.68      8.03 o 
  -5  -5  10      189.64      163.70      9.75 o 
  -4  -5  10       59.39       27.96      3.21 o 
  -3  -5  10     1566.39     1869.68     29.45 o 
  -2  -5  10       90.22       92.96      5.95 o 
  -1  -5  10        1.39       -0.03      3.64 o 
   0  -5  10      236.55      227.42     11.99 o 
   1  -5  10        6.24        3.76      3.63 o 
   2  -5  10      386.21      407.24     18.40 o 
   3  -5  10       24.94       33.66     10.04 o 
   4  -5  10       60.39       44.05      6.25 o 
   5  -5  10        4.65      -14.46      9.64 o 
  -6  -4  10       19.18       13.38      6.20 o 
  -5  -4  10        2.36        0.01      4.71 o 
  -4  -4  10       62.06       97.52      5.30 o 
  -3  -4  10       70.14       51.19      3.60 o 
  -2  -4  10      123.58      149.40      5.71 o 
  -1  -4  10      108.11       90.04      5.09 o 
   0  -4  10       42.37       33.46      3.41 o 
   1  -4  10       92.20       96.24      6.49 o 
   2  -4  10       57.94       59.33      5.89 o 
   3  -4  10      633.11      684.82     18.03 o 
   4  -4  10       42.55       39.38      6.40 o 
   5  -4  10        4.44        2.27      8.52 o 
  -6  -3  10        0.47        5.50      4.96 o 
  -5  -3  10      198.26      170.76      7.93 o 
  -4  -3  10       84.64       94.23      5.67 o 
  -3  -3  10      814.34      747.28     13.08 o 
  -2  -3  10      889.80     1006.78     15.66 o 
  -1  -3  10      141.30      159.76      5.93 o 
   0  -3  10       57.13       65.42      4.20 o 
   1  -3  10      165.18      198.87      8.79 o 
   2  -3  10        0.74        1.73      3.29 o 
   3  -3  10     1664.19     1668.03     32.95 o 
   4  -3  10       10.05       19.63      8.73 o 
   5  -3  10        2.55       10.45      8.67 o 
  -6  -2  10       55.63       46.37      6.17 o 
  -5  -2  10       17.05       12.39      3.56 o 
  -4  -2  10       97.48       94.85      4.25 o 
  -3  -2  10      469.11      516.91     10.49 o 
  -2  -2  10     1367.31     1581.36     20.65 o 
  -1  -2  10       33.43       51.51      3.32 o 
   0  -2  10     1897.03     1766.00     23.50 o 
   1  -2  10      561.17      548.24     10.53 o 
   2  -2  10      787.09      786.42     15.03 o 
   3  -2  10      250.51      231.39     10.83 o 
   4  -2  10       69.44       55.70      6.44 o 
   5  -2  10      126.67      144.53     16.25 o 
   6  -2  10       69.28       57.72     12.54 o 
  -6  -1  10        7.32        6.35      3.76 o 
  -5  -1  10       69.83       56.40      4.14 o 
  -4  -1  10      115.45      135.41      4.72 o 
  -3  -1  10      289.53      260.77      5.45 o 
  -2  -1  10       43.15       44.87      2.91 o 
  -1  -1  10     4871.00     5395.01     67.50 o 
   0  -1  10      124.71      121.73      4.24 o 
   1  -1  10     2130.18     2383.49     32.57 o 
   2  -1  10      282.02      276.54     10.15 o 
   3  -1  10       77.49       96.48      5.75 o 
   4  -1  10       73.05       65.05      6.50 o 
   5  -1  10      201.39      207.12     10.04 o 
   6  -1  10        2.76        9.19      9.31 o 
  -6   0  10       33.64       39.23      7.01 o 
  -5   0  10      284.15      353.87     13.87 o 
  -4   0  10      118.94      122.82      8.35 o 
  -3   0  10       56.11       80.37      4.07 o 
  -2   0  10       13.71       10.80      1.71 o 
  -1   0  10     1348.55     1325.19     17.35 o 
   0   0  10      166.01      189.38      4.53 o 
   1   0  10      153.53      347.93      6.69 o 
   2   0  10      423.06      557.59     10.48 o 
   3   0  10      608.56      479.66     12.44 o 
   4   0  10       39.66       17.19      3.70 o 
   5   0  10        5.15        4.39      6.04 o 
   6   0  10        8.57        9.56      9.86 o 
  -6   1  10       23.80       19.94      5.10 o 
  -5   1  10       15.25       10.08      7.89 o 
  -4   1  10       40.11       41.95      5.59 o 
  -3   1  10        7.20        8.81      3.60 o 
  -2   1  10      196.08      212.09      5.95 o 
  -1   1  10      276.34      303.59      5.57 o 
   0   1  10     1290.15     1319.86     16.75 o 
   1   1  10      702.00      823.33     12.42 o 
   2   1  10      169.48      207.12      5.71 o 
   3   1  10      196.05      295.85      7.35 o 
   4   1  10       51.31       73.81      6.29 o 
   5   1  10       17.62       28.93      5.80 o 
   6   1  10      120.25      103.38     13.78 o 
  -6   2  10       57.87       65.26      7.75 o 
  -5   2  10        3.96       18.85      9.86 o 
  -4   2  10      195.68      168.86     19.39 o 
  -3   2  10      813.23      703.43     20.47 o 
  -2   2  10       57.40       21.88      3.13 o 
  -1   2  10     1551.94     1301.38     20.74 o 
   0   2  10      712.31      780.68     12.23 o 
   1   2  10      221.43      191.45      4.99 o 
   2   2  10      176.80      130.93      5.37 o 
   3   2  10      113.48      129.79      5.67 o 
   4   2  10        0.15        2.10      2.83 o 
   5   2  10       38.64       66.01      5.18 o 
   6   2  10       20.22       13.51      8.13 o 
  -6   3  10        1.95        8.84      5.74 o 
  -5   3  10      177.75      157.04     10.35 o 
  -4   3  10        0.59        2.17      2.99 o 
  -3   3  10       43.05       27.00      3.37 o 
  -2   3  10      331.82      453.98     10.12 o 
  -1   3  10      207.82      213.75      5.02 o 
   0   3  10      245.25      252.84      6.25 o 
   1   3  10      566.70      608.96     10.09 o 
   2   3  10      798.18      741.12     12.66 o 
   3   3  10      104.64       97.53      5.01 o 
   4   3  10      320.56      344.08     10.54 o 
   5   3  10       52.01       42.73      4.37 o 
   6   3  10       35.91       48.58     11.40 o 
  -5   4  10        2.55        7.65      4.33 o 
  -4   4  10       26.97       37.87      4.36 o 
  -3   4  10      447.79      499.62     10.74 o 
  -2   4  10      691.92      643.38     18.03 o 
  -1   4  10      267.45      288.65      7.21 o 
   0   4  10       45.52       90.11      4.27 o 
   1   4  10      298.27      284.77      7.75 o 
   2   4  10       73.09       65.31      5.74 o 
   3   4  10       38.40       50.43      4.05 o 
   4   4  10       66.07       67.46      4.65 o 
   5   4  10      198.22      188.71      9.24 o 
   6   4  10       49.10       49.64      9.80 o 
  -5   5  10        1.71        1.36      4.92 o 
  -4   5  10       13.71        6.05      4.43 o 
  -3   5  10       95.49       92.45      5.80 o 
  -2   5  10      953.52      881.75     17.11 o 
  -1   5  10       12.06       17.07      3.48 o 
   0   5  10      384.34      499.98     10.43 o 
   1   5  10       49.48       80.60      4.11 o 
   2   5  10        3.15        0.56      2.39 o 
   3   5  10      196.59      138.05      7.35 o 
   4   5  10      229.77      180.72     12.13 o 
   5   5  10      241.41      262.01     14.17 o 
   6   5  10       13.82       24.76     13.15 o 
  -5   6  10        0.01        3.93      5.67 o 
  -4   6  10        9.32        2.00      4.45 o 
  -3   6  10        0.08        0.66      3.83 o 
  -2   6  10     1402.38     1430.29     24.83 o 
  -1   6  10        2.20        1.46      2.47 o 
   0   6  10      429.08      456.10     10.21 o 
   1   6  10       45.98       28.83      3.64 o 
   2   6  10       21.50        8.89      2.51 o 
   3   6  10      678.20      716.45     17.37 o 
   4   6  10      469.48      544.65     18.13 o 
   5   6  10        5.69        9.19      4.23 o 
   6   6  10        7.94       -3.07     11.61 o 
  -4   7  10        1.33        3.48      5.10 o 
  -3   7  10       12.73        1.58      5.57 o 
  -2   7  10      272.90      258.97     12.85 o 
  -1   7  10       83.34       80.24      5.38 o 
   0   7  10      991.02     1075.17     24.17 o 
   1   7  10      174.94      205.77      9.99 o 
   2   7  10      101.17       85.11      6.08 o 
   3   7  10      396.38      375.35     12.58 o 
   4   7  10      110.93      148.60      9.69 o 
   5   7  10       21.94       15.61      7.81 o 
   6   7  10        0.70       -3.51     11.83 o 
  -4   8  10       21.35       16.13      6.67 o 
  -3   8  10       35.00       35.56      8.29 o 
  -2   8  10        3.27        2.18      4.39 o 
  -1   8  10     1004.55     1206.36     27.12 o 
   0   8  10        4.66        4.28      4.71 o 
   1   8  10       83.36      136.00     12.37 o 
   2   8  10      488.12      485.38     29.64 o 
   3   8  10       18.20        5.75      4.34 o 
   4   8  10      179.70      220.20     18.35 o 
   5   8  10       69.58       68.30     11.78 o 
   6   8  10        0.34       15.56     14.90 o 
  -3   9  10       17.73       36.04      7.23 o 
  -2   9  10       64.25       77.35      8.66 o 
  -1   9  10       45.06       61.62      7.01 o 
   0   9  10       34.36       40.06      6.87 o 
   1   9  10      387.34      333.11     18.19 o 
   2   9  10       55.74       65.67      9.36 o 
   3   9  10        2.14       -0.18      5.11 o 
   4   9  10       10.96        3.06      5.08 o 
   5   9  10        0.68        1.95      8.28 o 
   6   9  10        0.06        3.94     14.46 o 
  -2  10  10        8.27       -1.75      7.03 o 
  -1  10  10        4.36       -2.34      5.40 o 
   0  10  10       16.70       19.75      7.86 o 
   1  10  10      182.51      214.75     15.69 o 
   2  10  10        1.26        0.90      7.24 o 
   3  10  10       27.91       23.62      7.16 o 
   4  10  10       17.98       20.20     10.55 o 
   5  10  10       15.96       10.24     16.11 o 
  -2  11  10        1.87       -0.34      7.93 o 
  -1  11  10       12.84        9.10      7.72 o 
   0  11  10        7.56        1.28      7.41 o 
   1  11  10       17.09       16.16      8.95 o 
   2  11  10        0.61       -4.44      7.64 o 
   3  11  10       13.32       19.89      7.79 o 
   4  11  10        0.09       13.56      9.64 o 
   0  12  10        0.64        6.34      9.43 o 
   1  12  10        6.01       -1.48      9.81 o 
   2  12  10       54.11       65.03     14.01 o 
   3  12  10        3.95        6.63      7.11 o 
   4  12  10       28.41       23.32     12.17 o 
  -2 -11  11        2.98        4.74      7.85 o 
  -1 -11  11       10.75       18.55     15.89 o 
  -4 -10  11       18.05       24.73     10.95 o 
  -3 -10  11       12.63       19.12      8.29 o 
  -2 -10  11        0.32       -7.25      6.32 o 
  -1 -10  11       46.17       30.61      9.21 o 
   0 -10  11        0.43        2.45      7.49 o 
   1 -10  11       39.94       32.77     15.16 o 
  -5  -9  11       59.02       49.06     12.51 o 
  -4  -9  11       25.88       21.42      6.91 o 
  -3  -9  11       39.90       29.11      7.27 o 
  -2  -9  11       19.16       15.41      8.09 o 
  -1  -9  11       13.22       20.83      8.47 o 
   0  -9  11      180.74      172.99     26.01 o 
   1  -9  11      133.66      131.08     18.29 o 
   2  -9  11        0.76        3.44      7.19 o 
  -5  -8  11        0.00       -0.54      6.93 o 
  -4  -8  11       34.73       62.62      8.12 o 
  -3  -8  11        6.60        3.97      5.52 o 
  -2  -8  11      100.70      130.92     10.37 o 
  -1  -8  11       89.06       79.89      8.65 o 
   0  -8  11      364.95      358.97     19.86 o 
   1  -8  11      102.65      108.58     12.03 o 
   2  -8  11        0.07        5.46      6.87 o 
   3  -8  11        4.13        6.10      7.09 o 
  -6  -7  11        8.25        9.73      9.67 o 
  -5  -7  11       92.51      111.16      9.97 o 
  -4  -7  11      167.05      142.31      9.36 o 
  -3  -7  11      228.14      236.12     10.50 o 
  -2  -7  11      711.78      789.84     26.06 o 
  -1  -7  11       28.99       11.78      5.57 o 
   0  -7  11       34.82       23.64      6.20 o 
   1  -7  11       37.07       37.35      7.57 o 
   2  -7  11       24.19        7.98      6.33 o 
   3  -7  11        0.94        6.27      6.33 o 
  -6  -6  11       21.59       25.11      8.67 o 
  -5  -6  11      190.60      199.87     11.82 o 
  -4  -6  11        0.02        0.19      4.33 o 
  -3  -6  11       77.54       76.08      6.13 o 
  -2  -6  11      504.41      520.29     16.67 o 
  -1  -6  11        0.02       -2.25      3.53 o 
   0  -6  11       87.06       81.15      7.68 o 
   1  -6  11      131.94      133.13      9.16 o 
   2  -6  11       20.52       36.21      7.70 o 
   3  -6  11        0.83       -0.82      5.52 o 
   4  -6  11       53.40       65.02      8.67 o 
  -6  -5  11       47.73       41.52      8.36 o 
  -5  -5  11       10.78        5.72      5.15 o 
  -4  -5  11       43.06       53.22      3.78 o 
  -3  -5  11      676.28      683.95     14.95 o 
  -2  -5  11       40.77       43.88      4.91 o 
  -1  -5  11      265.93      290.08     10.55 o 
   0  -5  11       70.86       51.40      5.44 o 
   1  -5  11        0.00       -2.55      3.19 o 
   2  -5  11       81.77      100.40      7.92 o 
   3  -5  11        8.08       12.34      6.29 o 
   4  -5  11        0.25       -0.18      4.77 o 
  -6  -4  11        0.94       -8.01      5.34 o 
  -5  -4  11       27.96       27.31      5.11 o 
  -4  -4  11        1.56        1.50      2.83 o 
  -3  -4  11        0.16       -0.57      2.34 o 
  -2  -4  11       58.17       67.74      4.43 o 
  -1  -4  11      143.84      148.19      9.44 o 
   0  -4  11       25.14       18.31      3.27 o 
   1  -4  11       27.68       39.60      4.67 o 
   2  -4  11      167.87      240.76     12.66 o 
   3  -4  11      204.69      223.06     11.09 o 
   4  -4  11      214.27      218.41     14.20 o 
   5  -4  11       10.07        6.17      8.99 o 
  -6  -3  11       11.51       21.32      5.80 o 
  -5  -3  11       18.61       23.68      4.50 o 
  -4  -3  11       72.77       56.12      4.43 o 
  -3  -3  11      163.61      215.76      7.73 o 
  -2  -3  11        0.60        6.14      2.18 o 
  -1  -3  11       10.53        6.65      2.52 o 
   0  -3  11       11.44        9.85      3.13 o 
   1  -3  11       61.18       40.29      4.74 o 
   2  -3  11       40.25       19.34      3.63 o 
   3  -3  11        3.02       13.94      4.41 o 
   4  -3  11      103.81      118.89     15.21 o 
   5  -3  11        9.99       20.42      9.29 o 
  -6  -2  11       10.92       16.50      4.84 o 
  -5  -2  11       12.67       22.53      3.86 o 
  -4  -2  11       10.14        4.81      2.35 o 
  -3  -2  11        9.80       11.98      2.61 o 
  -2  -2  11      194.21      155.06      4.63 o 
  -1  -2  11     2907.56     3180.27     37.34 o 
   0  -2  11      531.43      544.28      9.71 o 
   1  -2  11       83.01      108.01      4.66 o 
   2  -2  11        1.16        1.30      2.64 o 
   3  -2  11      715.11      772.34     25.98 o 
   4  -2  11       45.56       44.75      6.16 o 
   5  -2  11       72.27       60.80     11.99 o 
  -6  -1  11        0.55       -0.66      3.99 o 
  -5  -1  11       27.33       24.35      3.30 o 
  -4  -1  11       31.02       32.77      2.65 o 
  -3  -1  11      113.41       86.61      3.47 o 
  -2  -1  11     1812.92     1729.74     20.87 o 
  -1  -1  11     8202.83     9123.59    112.40 o 
   0  -1  11      104.93       69.89      4.78 o 
   1  -1  11      727.57      715.49     12.52 o 
   2  -1  11      567.89      563.34     11.04 o 
   3  -1  11      104.38       87.35      6.07 o 
   4  -1  11       38.70       37.38      5.49 o 
   5  -1  11      122.49      142.78      9.54 o 
   6  -1  11        8.07        2.03      8.20 o 
  -6   0  11       10.09       11.61      5.04 o 
  -5   0  11       23.15       30.02      9.86 o 
  -4   0  11      313.58      309.52      9.78 o 
  -3   0  11      648.36      558.83     10.85 o 
  -2   0  11     2542.36     2941.43     40.76 o 
  -1   0  11       11.55        1.72      1.62 o 
   0   0  11       41.44       66.86      3.21 o 
   1   0  11     8657.44    10062.66    111.71 o 
   2   0  11       16.58       37.84      3.17 o 
   3   0  11      750.94      830.95     20.18 o 
   4   0  11      108.92      108.05      7.47 o 
   5   0  11        7.90        6.15      5.10 o 
   6   0  11        5.40        5.88      7.67 o 
  -5   1  11       22.37       13.37      8.77 o 
  -4   1  11      504.12      515.99     19.32 o 
  -3   1  11      571.88      631.76     18.95 o 
  -2   1  11        8.14        5.16      1.80 o 
  -1   1  11     2067.34     2018.43     25.32 o 
   0   1  11       53.88       43.11      2.87 o 
   1   1  11      124.46      136.53      4.71 o 
   2   1  11      287.21      304.26      6.93 o 
   3   1  11      296.32      289.34      7.97 o 
   4   1  11        4.19        2.43      3.08 o 
   5   1  11       67.74       68.61      8.19 o 
   6   1  11        1.69        3.11     10.52 o 
  -6   2  11       11.27        2.19      9.42 o 
  -5   2  11        0.04        2.85      8.33 o 
  -4   2  11      963.81      971.13     31.24 o 
  -3   2  11      418.04      364.46      8.50 o 
  -2   2  11        9.78       17.96      2.18 o 
  -1   2  11      173.43      186.81      4.84 o 
   0   2  11      273.31      240.47      5.82 o 
   1   2  11     1274.76     1479.40     19.10 o 
   2   2  11     5901.50     5869.49     79.87 o 
   3   2  11        3.72        0.94      2.23 o 
   4   2  11      101.61       94.93      6.30 o 
   5   2  11       21.38       20.93      4.00 o 
   6   2  11        5.63        2.78      7.20 o 
  -6   3  11        0.43        1.52      4.91 o 
  -5   3  11       48.80       33.97      6.71 o 
  -4   3  11       23.27       25.30      3.30 o 
  -3   3  11     1401.22     1373.00     27.44 o 
  -2   3  11      494.59      479.44     10.01 o 
  -1   3  11      185.53      214.95      5.27 o 
   0   3  11       58.42       64.17      4.24 o 
   1   3  11      394.20      389.73      7.67 o 
   2   3  11       48.10       41.44      3.25 o 
   3   3  11       43.64       68.59      4.47 o 
   4   3  11      138.72      145.24      7.66 o 
   5   3  11       10.06       17.89      4.47 o 
   6   3  11        4.62        5.73      7.21 o 
  -5   4  11       23.80       39.22      5.37 o 
  -4   4  11       67.55       71.93      5.66 o 
  -3   4  11      114.86      158.31     12.14 o 
  -2   4  11       38.74       22.13      3.86 o 
  -1   4  11        0.05        0.24      1.87 o 
   0   4  11       51.85       68.61      3.90 o 
   1   4  11      460.11      470.85     12.03 o 
   2   4  11      588.24      610.25     12.87 o 
   3   4  11     1515.87     1364.73     24.67 o 
   4   4  11        0.78        0.27      2.87 o 
   5   4  11       21.11       30.98      5.28 o 
   6   4  11        0.22       -1.35      8.22 o 
  -5   5  11       43.42       51.79      7.51 o 
  -4   5  11       90.27       99.09      7.17 o 
  -3   5  11       86.33       72.38      5.38 o 
  -2   5  11      825.42      734.63     16.27 o 
  -1   5  11      156.92      160.09      5.74 o 
   0   5  11       94.65       97.94      4.54 o 
   1   5  11      125.86      168.97      5.88 o 
   2   5  11     1057.53     1010.82     19.71 o 
   3   5  11        3.81        5.12      2.99 o 
   4   5  11       58.89       82.18      8.90 o 
   5   5  11       40.85       55.49      6.33 o 
   6   5  11        4.52       20.38     13.37 o 
  -5   6  11       16.47       13.52     19.72 o 
  -4   6  11        0.26       -2.15      4.28 o 
  -3   6  11        1.73       -4.10      4.08 o 
  -2   6  11      241.05      247.47      6.86 o 
  -1   6  11       12.25        6.95      2.77 o 
   0   6  11       67.76       79.41      5.16 o 
   1   6  11       82.31       51.84      4.05 o 
   2   6  11       30.29       16.69      2.93 o 
   3   6  11      244.43      305.84     10.90 o 
   4   6  11      125.56      124.04      7.45 o 
   5   6  11        0.35       -4.83      3.83 o 
   6   6  11       19.38        1.31     12.05 o 
  -4   7  11        1.07       -3.77      4.80 o 
  -3   7  11      148.03      139.62      9.62 o 
  -2   7  11      406.33      396.54      9.73 o 
  -1   7  11       42.06       41.08      4.78 o 
   0   7  11      637.44      654.73     15.71 o 
   1   7  11       44.35       73.79      5.74 o 
   2   7  11      210.01      213.91      7.62 o 
   3   7  11      517.15      501.36     14.98 o 
   4   7  11       69.44       70.18      7.35 o 
   5   7  11       43.63       55.12     10.76 o 
   6   7  11       47.52       59.17     17.09 o 
  -4   8  11       12.75        1.53      6.17 o 
  -3   8  11        1.26        2.07      5.19 o 
  -2   8  11        2.21        1.99      4.36 o 
  -1   8  11        8.35       12.33      7.15 o 
   0   8  11      126.66      116.58     13.44 o 
   1   8  11       36.57       46.17      6.55 o 
   2   8  11      470.52      500.68     15.23 o 
   3   8  11      156.99      161.12     10.27 o 
   4   8  11       15.04        8.32      5.61 o 
   5   8  11       43.46       72.24     12.39 o 
   6   8  11        0.98       -4.16     12.71 o 
  -3   9  11       25.01       16.47      7.85 o 
  -2   9  11       20.59       19.83      6.24 o 
  -1   9  11      103.46      104.51      8.16 o 
   0   9  11       15.96        9.85      5.84 o 
   1   9  11      596.13      650.57     23.96 o 
   2   9  11        0.72       -0.65      5.68 o 
   3   9  11        0.25       -2.80      4.96 o 
   4   9  11       63.28       66.87      8.43 o 
   5   9  11       24.74        7.37      8.95 o 
  -2  10  11        0.08       -5.42      6.80 o 
  -1  10  11       72.91       95.21      9.36 o 
   0  10  11      114.78       84.24     13.16 o 
   1  10  11       17.39       32.79      8.32 o 
   2  10  11       26.36       27.07     10.00 o 
   3  10  11       25.09       14.22      6.57 o 
   4  10  11       16.92       10.02      9.31 o 
   5  10  11       10.54      -10.38      8.58 o 
  -1  11  11       14.16       13.01      9.85 o 
   0  11  11       33.07       18.91      8.49 o 
   1  11  11       30.59       27.92     10.89 o 
   2  11  11        1.10        4.39      9.09 o 
   3  11  11        0.09       -6.79      5.73 o 
   4  11  11       32.12       55.43     17.64 o 
   0  12  11       33.99       53.03     20.16 o 
   1  12  11       94.56      119.18     16.86 o 
   2  12  11       18.72        3.37     16.11 o 
   3  12  11        1.21       -1.59      6.84 o 
  -4 -10  12        1.98        2.38     10.26 o 
  -3 -10  12        1.54        1.61      7.27 o 
  -2 -10  12        0.16       -5.59      6.62 o 
  -1 -10  12       12.49       17.34      8.73 o 
   0 -10  12       19.09       18.82      8.83 o 
   1 -10  12        7.62       -4.22      7.51 o 
  -4  -9  12       19.00       20.16      8.47 o 
  -3  -9  12        9.96       10.41      6.17 o 
  -2  -9  12        0.09       -7.05      6.26 o 
  -1  -9  12       63.34       63.13     16.22 o 
   0  -9  12        3.27       14.70      8.26 o 
   1  -9  12        3.23       24.76     10.23 o 
   2  -9  12        6.70       -1.59      6.99 o 
  -5  -8  12        3.12        0.23      8.06 o 
  -4  -8  12       61.12       31.40      7.16 o 
  -3  -8  12        1.15        9.99      5.82 o 
  -2  -8  12      195.01      227.39     18.42 o 
  -1  -8  12       43.21       60.11      8.14 o 
   0  -8  12       55.85       69.55     12.83 o 
   1  -8  12       18.71        7.80      7.36 o 
   2  -8  12      108.32       90.12     11.31 o 
   3  -8  12        2.47        8.47      7.55 o 
  -5  -7  12       12.98        3.52      6.10 o 
  -4  -7  12      224.14      328.38     13.79 o 
  -3  -7  12        9.58       20.16      4.98 o 
  -2  -7  12       17.28       18.15      5.67 o 
  -1  -7  12       62.38       64.53      9.11 o 
   0  -7  12       23.14       20.37      6.06 o 
   1  -7  12       54.28       40.59      7.81 o 
   2  -7  12       18.30       18.86      7.44 o 
   3  -7  12       15.08        9.61      7.29 o 
  -6  -6  12        0.30      -10.63      7.09 o 
  -5  -6  12       47.69       79.08      8.61 o 
  -4  -6  12       14.04        2.81      3.72 o 
  -3  -6  12        8.63       -2.16      3.97 o 
  -2  -6  12      214.70      196.15     11.10 o 
  -1  -6  12       23.98       18.68      4.88 o 
   0  -6  12       11.99        8.86      6.50 o 
   1  -6  12       35.07       41.44      6.81 o 
   2  -6  12        4.62        5.24      5.81 o 
   3  -6  12        4.44        9.19      6.49 o 
   4  -6  12        0.12       -7.07      5.28 o 
  -6  -5  12       46.26       51.95      9.00 o 
  -5  -5  12        0.10        1.80      4.89 o 
  -4  -5  12      105.08       85.35      4.27 o 
  -3  -5  12      104.77      151.53      6.99 o 
  -2  -5  12        5.63        5.49      3.31 o 
  -1  -5  12      298.00      238.27     15.39 o 
   0  -5  12      345.40      370.22     13.31 o 
   1  -5  12       11.78        9.41      3.99 o 
   2  -5  12      566.47      616.92     22.26 o 
   3  -5  12        5.10        4.66      4.89 o 
   4  -5  12        0.24        1.57      5.01 o 
  -6  -4  12        4.26        1.47      6.00 o 
  -5  -4  12        0.79        1.24      4.31 o 
  -4  -4  12      257.97      248.67      8.15 o 
  -3  -4  12      122.18      145.09      5.17 o 
  -2  -4  12      261.28      239.61     11.42 o 
  -1  -4  12      568.83      583.14     16.92 o 
   0  -4  12       59.70       53.39      7.00 o 
   1  -4  12      265.72      259.25     11.92 o 
   2  -4  12      633.70      643.74     17.36 o 
   3  -4  12      457.47      467.58     16.41 o 
   4  -4  12        9.60       -1.05      5.07 o 
   5  -4  12       66.25       61.61     13.01 o 
  -6  -3  12       41.78       23.91      9.29 o 
  -5  -3  12      214.76      214.27     10.34 o 
  -4  -3  12        0.49        1.56      2.86 o 
  -3  -3  12       46.47       72.61      4.09 o 
  -2  -3  12      437.59      520.70     12.02 o 
  -1  -3  12        1.27        1.14      2.15 o 
   0  -3  12       16.84       20.51      3.50 o 
   1  -3  12       46.29       38.34      4.23 o 
   2  -3  12       99.68      140.51      7.39 o 
   3  -3  12      418.59      380.56     14.34 o 
   4  -3  12       60.87       59.10      8.87 o 
   5  -3  12        0.35      -10.29      6.86 o 
  -6  -2  12       25.07       33.96      5.57 o 
  -5  -2  12        0.91       -2.14      2.70 o 
  -4  -2  12       24.25       30.59      3.92 o 
  -3  -2  12      358.90      399.66     10.91 o 
  -2  -2  12      578.08      561.12     13.66 o 
  -1  -2  12      393.38      430.49      8.87 o 
   0  -2  12       44.75       38.82      3.20 o 
   1  -2  12      190.96      151.65      7.13 o 
   2  -2  12      110.30       90.02      6.39 o 
   3  -2  12      826.68      755.73     20.79 o 
   4  -2  12        0.03       -2.31      4.13 o 
   5  -2  12      112.50      102.52     16.44 o 
  -6  -1  12        1.58        4.29      4.15 o 
  -5  -1  12      183.39      152.99     12.68 o 
  -4  -1  12      399.44      412.71     12.15 o 
  -3  -1  12        5.93        6.29      1.93 o 
  -2  -1  12      389.15      331.48      8.51 o 
  -1  -1  12      282.62      351.87      7.43 o 
   0  -1  12      195.24      174.43      5.69 o 
   1  -1  12     1930.14     2193.36     30.81 o 
   2  -1  12      192.28      222.19      7.48 o 
   3  -1  12      212.21      183.27      8.89 o 
   4  -1  12        8.58       -1.98      3.88 o 
   5  -1  12      116.92      136.06      9.62 o 
   6  -1  12        2.12        0.83     12.82 o 
  -5   0  12      172.86      182.11     19.94 o 
  -4   0  12      138.50      137.99      5.57 o 
  -3   0  12       60.02       63.91      3.68 o 
  -2   0  12      718.19      663.15     11.69 o 
  -1   0  12     2714.46     2662.09     34.90 o 
   0   0  12     3272.47     3152.46     41.45 o 
   1   0  12     2212.36     2442.11     29.94 o 
   2   0  12      558.23      620.20     12.29 o 
   3   0  12        4.52        4.68      2.75 o 
   4   0  12        4.12       18.37      3.97 o 
   5   0  12       42.64       69.69      9.10 o 
   6   0  12       94.91      119.43     15.80 o 
  -5   1  12        0.33       -3.94      6.36 o 
  -4   1  12       32.85       34.72      6.08 o 
  -3   1  12      279.37      263.93     12.29 o 
  -2   1  12       17.48       12.43      1.95 o 
  -1   1  12      770.01      722.05     10.86 o 
   0   1  12      460.66      434.84      9.68 o 
   1   1  12     1001.90     1274.22     18.14 o 
   2   1  12      201.23      196.84      7.33 o 
   3   1  12      316.47      286.45      8.18 o 
   4   1  12       55.49       46.16      6.52 o 
   5   1  12        8.78        4.10      7.09 o 
   6   1  12       72.78       59.25     11.85 o 
  -6   2  12        0.06        1.97      9.42 o 
  -5   2  12      128.89      134.12     18.41 o 
  -4   2  12       51.59       55.31      7.34 o 
  -3   2  12      129.91      130.82     10.19 o 
  -2   2  12      320.97      345.90      7.82 o 
  -1   2  12      366.76      304.92      6.58 o 
   0   2  12      192.80      237.86      8.69 o 
   1   2  12        0.14        9.66      2.03 o 
   2   2  12       30.19       44.85      3.40 o 
   3   2  12       90.72       71.02      5.33 o 
   4   2  12      133.78      133.20      7.63 o 
   5   2  12       23.19       18.54      4.73 o 
   6   2  12        1.13       -5.53      7.67 o 
  -6   3  12        0.01       -0.34      4.88 o 
  -5   3  12       48.79       88.10     17.31 o 
  -4   3  12        1.60        3.13      3.76 o 
  -3   3  12      241.81      261.17      7.27 o 
  -2   3  12      358.80      352.35      8.36 o 
  -1   3  12      257.48      304.37      6.52 o 
   0   3  12     2094.97     2522.91     36.20 o 
   1   3  12       73.95       88.34      4.01 o 
   2   3  12        4.34       -0.31      1.85 o 
   3   3  12        0.84       -3.58      3.20 o 
   4   3  12       51.28       64.30      5.66 o 
   5   3  12        1.33       -2.88      5.79 o 
   6   3  12       49.27       47.32     13.37 o 
  -5   4  12        1.76       -0.12      4.82 o 
  -4   4  12       17.85        8.65      3.40 o 
  -3   4  12      775.56      646.43     14.22 o 
  -2   4  12      169.06      124.24      5.61 o 
  -1   4  12      665.10      661.32     11.26 o 
   0   4  12      503.35      618.54     11.02 o 
   1   4  12       12.49       22.77      2.94 o 
   2   4  12       71.71       41.79      3.30 o 
   3   4  12      627.46      798.24     18.55 o 
   4   4  12      109.60       87.00      8.63 o 
   5   4  12      160.54      146.14     11.63 o 
   6   4  12       34.34       48.15     10.20 o 
  -5   5  12        0.31       -2.12      5.03 o 
  -4   5  12       22.48       11.44      4.62 o 
  -3   5  12       13.32       10.01      3.92 o 
  -2   5  12        1.52        4.30      3.22 o 
  -1   5  12      610.09      563.42     11.89 o 
   0   5  12      283.97      292.10      8.53 o 
   1   5  12     1021.22     1098.55     20.53 o 
   2   5  12        2.98        2.42      2.69 o 
   3   5  12      418.54      373.33     11.61 o 
   4   5  12      371.64      368.62     11.85 o 
   5   5  12      113.43      144.19     10.38 o 
   6   5  12       38.97       49.31     16.22 o 
  -5   6  12       25.68       22.92      7.95 o 
  -4   6  12        5.94        2.86      4.95 o 
  -3   6  12       84.63       80.07      7.78 o 
  -2   6  12      673.89      699.46     15.14 o 
  -1   6  12       62.01       62.56      4.33 o 
   0   6  12        0.04        0.35      2.83 o 
   1   6  12       41.32       41.53      3.92 o 
   2   6  12        0.00       -2.29      2.42 o 
   3   6  12      384.82      438.99     15.83 o 
   4   6  12      778.46      780.22     20.26 o 
   5   6  12       15.87       15.22      4.76 o 
   6   6  12        5.69       -3.73     11.18 o 
  -4   7  12       10.91        3.15      5.53 o 
  -3   7  12       65.61       59.46      7.01 o 
  -2   7  12      324.69      351.98     14.05 o 
  -1   7  12       28.32       23.30      4.21 o 
   0   7  12        0.16       -0.05      3.26 o 
   1   7  12        7.61       17.94      3.52 o 
   2   7  12      868.02      835.27     17.26 o 
   3   7  12      768.29      785.80     21.07 o 
   4   7  12      143.11      124.13     12.52 o 
   5   7  12      105.48      124.26     14.80 o 
   6   7  12        6.73       -0.10      7.84 o 
  -4   8  12       75.41       60.63      8.32 o 
  -3   8  12        0.74        0.73      5.35 o 
  -2   8  12      234.05      245.68     12.83 o 
  -1   8  12      347.96      360.29     12.79 o 
   0   8  12        1.82        5.11      3.94 o 
   1   8  12      531.42      504.98     25.44 o 
   2   8  12      967.77      942.51     22.62 o 
   3   8  12        0.67        5.01      9.08 o 
   4   8  12      187.66      167.61     15.09 o 
   5   8  12       13.91       12.80     15.89 o 
   6   8  12        0.40       43.61     18.19 o 
  -3   9  12        3.34        7.00      7.21 o 
  -2   9  12      128.25      108.34      9.87 o 
  -1   9  12        0.20       -2.28      5.09 o 
   0   9  12       36.96       59.88      7.58 o 
   1   9  12      271.05      343.65     32.28 o 
   2   9  12      101.11      115.70      9.67 o 
   3   9  12       61.24       67.60     10.05 o 
   4   9  12       98.32      140.85     13.21 o 
   5   9  12       12.21       -2.76      8.66 o 
  -2  10  12        0.01        1.01      7.25 o 
  -1  10  12       26.60       23.34      9.53 o 
   0  10  12       16.72       20.91      8.29 o 
   1  10  12        9.83       26.19      8.15 o 
   2  10  12      152.47      151.89     17.35 o 
   3  10  12       31.37       16.57     11.24 o 
   4  10  12        2.72        1.30      8.95 o 
   5  10  12       26.09       29.63     12.49 o 
  -1  11  12        5.36       18.15      9.74 o 
   0  11  12        5.83        5.64      7.44 o 
   1  11  12       52.41       34.02     11.11 o 
   2  11  12      100.17      100.36     14.92 o 
   3  11  12        0.03       -2.87      6.04 o 
   4  11  12       33.40       43.88     15.12 o 
   0  12  12        2.37       -7.67     10.52 o 
   1  12  12       25.77       11.07     10.45 o 
   2  12  12       20.92       16.32     10.54 o 
   3  12  12       53.77       70.70     10.93 o 
  -3 -10  13        0.04        2.91      7.81 o 
  -2 -10  13        1.45        2.93      7.22 o 
  -1 -10  13       71.98       88.63     12.16 o 
   0 -10  13        3.43        5.41      8.40 o 
  -4  -9  13        4.69        9.56      8.35 o 
  -3  -9  13       32.76       20.40      7.05 o 
  -2  -9  13       11.17       17.56      7.66 o 
  -1  -9  13       15.02       24.52      9.40 o 
   0  -9  13      186.77      148.92     24.00 o 
   1  -9  13       53.25       66.56     16.15 o 
  -5  -8  13        4.60        3.66      7.56 o 
  -4  -8  13      152.32      135.21     13.22 o 
  -3  -8  13       28.84       30.44      6.86 o 
  -2  -8  13       58.33       30.63      7.12 o 
  -1  -8  13      310.35      327.45     19.19 o 
   0  -8  13       79.58      107.34     11.89 o 
   1  -8  13       39.94       72.20     10.70 o 
   2  -8  13       22.00       10.76      8.01 o 
  -5  -7  13      187.65      154.41     13.55 o 
  -4  -7  13      108.65      147.01     11.38 o 
  -3  -7  13        0.01       -2.72      4.83 o 
  -2  -7  13       99.82      126.20     10.06 o 
  -1  -7  13       78.45       72.84     10.65 o 
   0  -7  13      123.66      127.17     11.97 o 
   1  -7  13      435.01      462.74     42.59 o 
   2  -7  13       22.10       13.63      6.95 o 
   3  -7  13        0.26       -4.56      5.88 o 
  -6  -6  13       68.64       65.97     10.34 o 
  -5  -6  13       37.72       73.21      8.43 o 
  -4  -6  13       50.60       93.97      6.63 o 
  -3  -6  13      107.91      131.66      7.76 o 
  -2  -6  13      936.81      868.53     28.13 o 
  -1  -6  13      114.30      106.17      8.10 o 
   0  -6  13      283.80      301.04     21.14 o 
   1  -6  13        0.08       -1.35      5.51 o 
   2  -6  13       21.09       15.89      6.86 o 
   3  -6  13       18.14       14.20      5.91 o 
   4  -6  13        0.88       -2.61      6.34 o 
  -6  -5  13       44.00       48.40      8.96 o 
  -5  -5  13       10.43        5.42      6.01 o 
  -4  -5  13        1.79       -1.20      2.55 o 
  -3  -5  13       28.81       60.40      5.63 o 
  -2  -5  13      737.31      655.22     20.78 o 
  -1  -5  13        1.18       -1.92      3.49 o 
   0  -5  13       34.49       37.60      5.29 o 
   1  -5  13       37.82       24.73      5.28 o 
   2  -5  13      434.69      434.62     20.10 o 
   3  -5  13       33.24       49.59      7.28 o 
   4  -5  13       15.09       10.21      8.60 o 
  -6  -4  13        3.27        9.22      6.38 o 
  -5  -4  13       47.28       47.57      6.03 o 
  -4  -4  13       52.20       33.78      4.41 o 
  -3  -4  13       10.05       22.36      2.99 o 
  -2  -4  13      448.63      512.12     13.39 o 
  -1  -4  13        9.83        8.26      3.31 o 
   0  -4  13        1.69       -0.33      3.57 o 
   1  -4  13      222.01      195.59     10.83 o 
   2  -4  13       24.84       33.39      4.91 o 
   3  -4  13      164.97      144.95     10.39 o 
   4  -4  13      148.11      180.95     13.53 o 
   5  -4  13        5.87        2.63     12.49 o 
  -6  -3  13       25.61       22.58      6.20 o 
  -5  -3  13       29.32       22.86      4.85 o 
  -4  -3  13       10.55        3.13      2.97 o 
  -3  -3  13       12.45       19.11      2.91 o 
  -2  -3  13        1.54        6.47      2.51 o 
  -1  -3  13      836.00      862.52     14.79 o 
   0  -3  13      772.30      747.83     15.78 o 
   1  -3  13       90.95      138.80      7.07 o 
   2  -3  13        1.00        5.09      3.46 o 
   3  -3  13       11.87       16.47      5.36 o 
   4  -3  13      111.73      113.62     10.88 o 
   5  -3  13       17.36       16.88     10.11 o 
  -6  -2  13        0.26       -6.00      4.95 o 
  -5  -2  13        1.97        2.26      3.46 o 
  -4  -2  13       22.89       20.69      3.15 o 
  -3  -2  13      228.98      257.40      7.60 o 
  -2  -2  13       13.88       14.00      2.42 o 
  -1  -2  13      500.94      575.68     10.77 o 
   0  -2  13       30.27       19.51      3.39 o 
   1  -2  13        0.39        1.09      2.67 o 
   2  -2  13      228.14      277.76      9.46 o 
   3  -2  13       12.43        9.68      4.70 o 
   4  -2  13       21.94       31.52      6.79 o 
   5  -2  13       57.98       59.90     12.59 o 
  -6  -1  13        0.02       -1.18      4.38 o 
  -5  -1  13       57.04       71.34      6.30 o 
  -4  -1  13       10.32        5.64      2.93 o 
  -3  -1  13        4.04       -0.02      1.80 o 
  -2  -1  13      641.36      621.85     10.66 o 
  -1  -1  13     2015.63     1990.99     27.54 o 
   0  -1  13      252.42      180.84      6.03 o 
   1  -1  13        6.53        2.93      2.31 o 
   2  -1  13      334.27      413.11     10.91 o 
   3  -1  13       24.49        9.36      3.88 o 
   4  -1  13      112.58      139.81     10.31 o 
   5  -1  13       61.11       33.22      6.29 o 
  -5   0  13       30.77       30.90     10.08 o 
  -4   0  13        3.87        0.30      3.16 o 
  -3   0  13      238.30      265.81      5.87 o 
  -2   0  13     1567.63     1429.09     20.39 o 
  -1   0  13      946.17     1007.30     16.10 o 
   0   0  13       36.79       58.03      3.50 o 
   1   0  13      210.96      238.52      6.11 o 
   2   0  13       63.83       75.97      4.73 o 
   3   0  13      121.09      116.13      7.42 o 
   4   0  13      125.33      139.38      8.07 o 
   5   0  13        7.16       15.87      6.49 o 
   6   0  13       13.17       16.85      9.42 o 
  -5   1  13        8.29        1.97      8.33 o 
  -4   1  13      272.52      325.02     15.79 o 
  -3   1  13     1526.07     1374.61     24.97 o 
  -2   1  13       46.80       34.93      2.86 o 
  -1   1  13     1307.74     1534.85     20.41 o 
   0   1  13       48.30       57.37      3.25 o 
   1   1  13     1213.31     1246.77     18.01 o 
   2   1  13     1276.57     1331.38     21.27 o 
   3   1  13      572.79      621.01     21.08 o 
   4   1  13        6.91        3.35      2.99 o 
   5   1  13       99.94       95.83     10.22 o 
   6   1  13        0.36       -7.52     13.26 o 
  -6   2  13        2.82       -0.66      9.64 o 
  -5   2  13       22.92       17.09     10.08 o 
  -4   2  13     1591.85     1587.18     47.26 o 
  -3   2  13       67.38       57.54      6.64 o 
  -2   2  13      364.42      382.15      8.68 o 
  -1   2  13      560.90      534.72      9.84 o 
   0   2  13       92.99       72.87      3.53 o 
   1   2  13     1622.70     1734.67     22.41 o 
   2   2  13      846.39      839.39     14.57 o 
   3   2  13       18.46       20.78      3.63 o 
   4   2  13      235.07      241.43     10.07 o 
   5   2  13       51.76       61.65     10.41 o 
   6   2  13        1.59       -2.65      7.26 o 
  -5   3  13       53.97       88.76     17.31 o 
  -4   3  13        7.29        2.59      4.43 o 
  -3   3  13     1904.90     1856.16     32.04 o 
  -2   3  13       70.14       57.49      3.81 o 
  -1   3  13      524.70      558.58      9.79 o 
   0   3  13      134.96       96.26      4.91 o 
   1   3  13      174.58      198.10     11.00 o 
   2   3  13       52.37       42.49      3.30 o 
   3   3  13      720.50      681.75     15.19 o 
   4   3  13       36.92       40.85      5.88 o 
   5   3  13       17.97        7.45      4.56 o 
   6   3  13       12.11       12.68     11.51 o 
  -5   4  13        0.05       -1.05      5.13 o 
  -4   4  13      221.10      226.97      9.88 o 
  -3   4  13     1345.75     1291.72     24.27 o 
  -2   4  13        8.20       11.85      2.72 o 
  -1   4  13      115.86      120.18      5.09 o 
   0   4  13      185.62      179.75      9.12 o 
   1   4  13      510.94      519.00     11.13 o 
   2   4  13     1155.91     1257.05     27.43 o 
   3   4  13      194.49      251.66      9.17 o 
   4   4  13       51.98       47.78      5.27 o 
   5   4  13       21.71       23.89      5.47 o 
   6   4  13        0.05       -2.30      6.95 o 
  -5   5  13       18.09       16.91      8.46 o 
  -4   5  13       66.77       69.17      6.05 o 
  -3   5  13       36.54       32.73      4.28 o 
  -2   5  13      440.56      479.77     12.50 o 
  -1   5  13      131.12      168.72      6.87 o 
   0   5  13        1.41        7.41      2.49 o 
   1   5  13       30.77       28.60      4.04 o 
   2   5  13       77.77       78.99      5.51 o 
   3   5  13       94.80      119.71      6.84 o 
   4   5  13      183.77      164.00     10.67 o 
   5   5  13       10.26        5.07      4.34 o 
   6   5  13       19.63       32.22     15.34 o 
  -4   6  13        2.38       -1.40      4.71 o 
  -3   6  13       15.76       12.84      4.67 o 
  -2   6  13     1355.72     1360.04     29.87 o 
  -1   6  13       23.96       28.63      3.50 o 
   0   6  13       15.40       29.85      3.58 o 
   1   6  13      441.41      431.97     11.22 o 
   2   6  13       45.58       37.02      4.93 o 
   3   6  13     1640.58     1534.57     38.73 o 
   4   6  13      294.76      325.77     23.34 o 
   5   6  13       32.65       48.62      6.09 o 
   6   6  13       27.13       35.94     15.56 o 
  -4   7  13      171.77      160.07     11.34 o 
  -3   7  13      122.12      112.09      9.49 o 
  -2   7  13      421.33      423.59     18.13 o 
  -1   7  13        0.27        2.47      3.51 o 
   0   7  13      298.94      277.52      9.64 o 
   1   7  13       37.19       39.46      5.59 o 
   2   7  13      343.64      327.97     10.41 o 
   3   7  13      121.05      143.22     23.63 o 
   4   7  13        9.31       10.23      7.74 o 
   5   7  13       64.25       65.03     12.01 o 
   6   7  13       16.14       22.80     15.23 o 
  -4   8  13       73.04       85.15      9.83 o 
  -3   8  13       14.41       13.55      6.37 o 
  -2   8  13        7.51       10.54      6.31 o 
  -1   8  13       20.19       11.41      5.36 o 
   0   8  13        8.91        7.81      4.24 o 
   1   8  13      127.90      131.81      7.42 o 
   2   8  13        0.06        9.56      4.48 o 
   3   8  13      118.91       96.69      9.68 o 
   4   8  13       16.47       18.64      6.21 o 
   5   8  13       22.16       24.53      9.84 o 
   6   8  13        2.77       -4.16     14.68 o 
  -3   9  13       32.31       29.80      8.18 o 
  -2   9  13       41.03       49.06      8.54 o 
  -1   9  13       70.77       79.13      8.20 o 
   0   9  13      100.80      114.14      9.75 o 
   1   9  13       16.22       24.63      7.31 o 
   2   9  13       44.20       54.39      7.63 o 
   3   9  13        5.06        1.77      6.12 o 
   4   9  13       10.55       15.80      5.85 o 
   5   9  13       10.17        2.38      9.14 o 
  -2  10  13        8.44       -3.55      8.07 o 
  -1  10  13        3.17        5.13     11.61 o 
   0  10  13      101.29       92.73     11.02 o 
   1  10  13       79.49       85.77     10.88 o 
   2  10  13       19.33       29.26      7.60 o 
   3  10  13        0.61        3.42      5.80 o 
   4  10  13        4.92        1.93      9.21 o 
   5  10  13        1.15        4.09      9.44 o 
  -1  11  13       46.23       33.41     19.72 o 
   0  11  13       10.71        2.79      7.28 o 
   1  11  13       58.87       83.41     13.68 o 
   2  11  13        3.73        6.35      7.00 o 
   3  11  13        7.82        2.18      6.25 o 
   4  11  13        0.61       -8.25      8.84 o 
   0  12  13       14.24       -1.53     11.18 o 
   1  12  13        0.03       -1.01      9.04 o 
   2  12  13        2.94       -7.37      8.04 o 
   3  12  13       13.34       20.13     10.43 o 
  -3 -10  14        5.54       16.65      8.60 o 
  -2 -10  14       11.46       15.64      8.39 o 
  -1 -10  14       25.45       32.98      9.42 o 
   0 -10  14       41.50       45.36     13.12 o 
  -4  -9  14        7.52       33.15      9.42 o 
  -3  -9  14       47.14       53.65      9.80 o 
  -2  -9  14        8.20        5.34      7.08 o 
  -1  -9  14       36.36       27.59      8.67 o 
   0  -9  14        3.49       19.13      8.33 o 
   1  -9  14        3.50        1.07     12.38 o 
  -5  -8  14        2.12        1.76      9.45 o 
  -4  -8  14        7.43        4.37      7.31 o 
  -3  -8  14       27.06       27.45      7.20 o 
  -2  -8  14       26.22       29.90      6.91 o 
  -1  -8  14        3.67       -1.33      6.39 o 
   0  -8  14        2.60       -2.09      6.52 o 
   1  -8  14      113.00      127.09     13.46 o 
   2  -8  14        0.07       -8.10      6.76 o 
  -5  -7  14       23.09       31.61      8.46 o 
  -4  -7  14       21.16       38.63      8.39 o 
  -3  -7  14       43.76       55.45      7.44 o 
  -2  -7  14       16.19       22.28      6.30 o 
  -1  -7  14        0.19       -4.37      4.75 o 
   0  -7  14       29.65       36.36      7.88 o 
   1  -7  14       17.82       31.76      9.29 o 
   2  -7  14        0.43       11.40      6.89 o 
   3  -7  14        2.82        4.41      5.91 o 
  -5  -6  14       43.79       32.30      6.98 o 
  -4  -6  14       29.39       27.70      6.69 o 
  -3  -6  14      112.99      127.19      8.32 o 
  -2  -6  14      209.37      180.72     11.17 o 
  -1  -6  14       47.19       58.07      6.79 o 
   0  -6  14      213.64      199.57     14.37 o 
   1  -6  14      295.94      249.84     14.37 o 
   2  -6  14      203.13      201.45     17.45 o 
   3  -6  14       24.93       35.88      7.45 o 
  -6  -5  14        6.26        9.80     11.30 o 
  -5  -5  14       20.86       12.30      5.52 o 
  -4  -5  14       90.76      132.90      6.98 o 
  -3  -5  14       53.24       45.68      4.37 o 
  -2  -5  14      402.94      332.57     11.77 o 
  -1  -5  14        0.08        1.08      3.87 o 
   0  -5  14        1.06       -3.32      3.94 o 
   1  -5  14        0.11        0.44      3.96 o 
   2  -5  14       83.61       56.69      7.52 o 
   3  -5  14       11.14       15.73      5.82 o 
   4  -5  14       13.74       13.27     10.05 o 
  -6  -4  14        0.61       -0.76      6.14 o 
  -5  -4  14       37.93       52.16      6.35 o 
  -4  -4  14      109.24       82.31      6.03 o 
  -3  -4  14      123.51      145.94      6.00 o 
  -2  -4  14      156.32      169.57      7.00 o 
  -1  -4  14        1.90        3.49      3.21 o 
   0  -4  14      240.68      206.29     10.10 o 
   1  -4  14        5.97        9.80      3.41 o 
   2  -4  14      125.41      160.96      9.53 o 
   3  -4  14        6.97       10.58      5.10 o 
   4  -4  14        5.44       16.18      6.79 o 
  -6  -3  14       56.62       46.15      7.61 o 
  -5  -3  14       26.86       28.41      5.31 o 
  -4  -3  14        6.02        3.84      3.17 o 
  -3  -3  14      999.47     1079.44     22.10 o 
  -2  -3  14      123.60      118.64      5.56 o 
  -1  -3  14      105.97      130.11      6.03 o 
   0  -3  14     1198.06     1256.15     23.43 o 
   1  -3  14       19.86       24.43      3.99 o 
   2  -3  14      585.48      613.65     15.30 o 
   3  -3  14      104.73       98.81     13.73 o 
   4  -3  14        0.00        4.12      7.69 o 
   5  -3  14        7.41       -3.94      8.68 o 
  -6  -2  14       21.59       14.42      5.86 o 
  -5  -2  14        0.05        1.60      3.08 o 
  -4  -2  14      140.50      150.02      9.26 o 
  -3  -2  14        0.92        0.54      2.99 o 
  -2  -2  14       10.63       13.01      2.74 o 
  -1  -2  14      303.03      287.99      7.31 o 
   0  -2  14     1224.94     1281.12     25.94 o 
   1  -2  14      798.68      916.47     18.66 o 
   2  -2  14      354.68      379.17     21.12 o 
   3  -2  14      100.10       94.60      8.19 o 
   4  -2  14        2.72        3.66      5.25 o 
   5  -2  14      193.08      175.10     26.08 o 
  -6  -1  14       16.56       -0.68      5.15 o 
  -5  -1  14      155.45      168.33      7.29 o 
  -4  -1  14      144.69      146.74      5.99 o 
  -3  -1  14        7.03        4.53      2.15 o 
  -2  -1  14     1535.41     1592.25     23.25 o 
  -1  -1  14      535.86      588.44     10.77 o 
   0  -1  14     3349.92     3538.54     47.01 o 
   1  -1  14     1534.25     1382.46     21.54 o 
   2  -1  14      149.71      164.51      7.67 o 
   3  -1  14      192.23      196.41      8.84 o 
   4  -1  14        3.25        8.48      5.21 o 
   5  -1  14        4.78       -2.56      5.06 o 
  -5   0  14       38.12       34.19     10.96 o 
  -4   0  14       42.38       49.61      4.12 o 
  -3   0  14        0.23        1.61      2.01 o 
  -2   0  14      333.76      359.12      7.61 o 
  -1   0  14      964.50      930.26     13.97 o 
   0   0  14      488.93      517.49      9.51 o 
   1   0  14      112.41      188.84      5.93 o 
   2   0  14       50.33       38.06      4.21 o 
   3   0  14       79.91      109.92      6.49 o 
   4   0  14        0.67        2.24      3.42 o 
   5   0  14       41.65       22.99      6.29 o 
   6   0  14       36.61       23.22     10.06 o 
  -5   1  14       91.48       69.47     14.46 o 
  -4   1  14      758.38      822.55     28.86 o 
  -3   1  14       26.13       26.95      2.74 o 
  -2   1  14      553.29      612.90     12.16 o 
  -1   1  14       41.91       43.25      3.59 o 
   0   1  14      413.58      377.56      7.78 o 
   1   1  14      122.98      192.83      6.96 o 
   2   1  14      181.28      248.24     12.16 o 
   3   1  14        0.00        2.65      2.47 o 
   4   1  14       30.00       11.67      3.51 o 
   5   1  14      119.80      147.72     15.09 o 
   6   1  14       29.37       35.32     10.61 o 
  -6   2  14        0.46        6.36     10.30 o 
  -5   2  14       62.47       56.32     14.03 o 
  -4   2  14      135.24      117.36     25.75 o 
  -3   2  14      352.94      349.75     12.81 o 
  -2   2  14      881.12      810.09     15.15 o 
  -1   2  14      122.91      144.20      4.79 o 
   0   2  14      155.84      151.17      5.47 o 
   1   2  14        6.60        3.90      1.99 o 
   2   2  14      421.45      468.47     10.95 o 
   3   2  14       11.39        7.81      3.23 o 
   4   2  14       83.38      119.20      8.37 o 
   5   2  14        5.53       11.17      7.50 o 
   6   2  14        3.03        2.72     19.83 o 
  -5   3  14       77.88       88.32     17.31 o 
  -4   3  14      150.13      129.96      7.40 o 
  -3   3  14      245.72      230.66      7.41 o 
  -2   3  14      734.00      708.65     15.98 o 
  -1   3  14       22.91       12.65      2.34 o 
   0   3  14      324.56      312.23      7.38 o 
   1   3  14        0.03        0.87      1.98 o 
   2   3  14      464.14      474.91     10.90 o 
   3   3  14      398.01      386.94     11.09 o 
   4   3  14      311.17      298.32     12.92 o 
   5   3  14        2.22       -2.07      4.11 o 
   6   3  14      105.77       93.21     13.47 o 
  -5   4  14        2.01        2.29      4.37 o 
  -4   4  14       52.40       57.70      4.92 o 
  -3   4  14       21.19       20.34      3.53 o 
  -2   4  14        0.39       -0.07      2.38 o 
  -1   4  14      123.28      124.16      6.45 o 
   0   4  14        1.43        4.51      2.28 o 
   1   4  14       41.92       28.32      4.12 o 
   2   4  14       85.22       57.29      4.38 o 
   3   4  14      121.58      118.44      6.74 o 
   4   4  14        5.25        5.91      3.82 o 
   5   4  14       73.85       96.30      8.28 o 
   6   4  14        0.61        5.98      8.33 o 
  -5   5  14        0.37       -0.03      6.14 o 
  -4   5  14       37.52       36.39      6.39 o 
  -3   5  14      207.92      194.45      7.88 o 
  -2   5  14       48.84       58.35      4.99 o 
  -1   5  14       35.03       27.00      2.98 o 
   0   5  14      125.87      190.99      6.59 o 
   1   5  14      172.44      186.88      9.28 o 
   2   5  14      130.45      180.77      8.11 o 
   3   5  14      182.92      120.22      7.03 o 
   4   5  14      596.23      641.86     47.88 o 
   5   5  14       12.06        2.83      4.33 o 
   6   5  14        7.09        7.67     12.49 o 
  -4   6  14        1.46        0.90      5.12 o 
  -3   6  14       29.92       33.07      6.11 o 
  -2   6  14       44.19       34.41      5.47 o 
  -1   6  14      119.15      111.25      6.22 o 
   0   6  14       82.04      105.15      5.73 o 
   1   6  14       23.51       28.89      3.93 o 
   2   6  14      125.31      129.38      7.26 o 
   3   6  14     1459.52     1585.73     32.39 o 
   4   6  14      378.66      313.03     29.80 o 
   5   6  14      111.77       93.30      9.03 o 
   6   6  14        4.75        5.52      8.30 o 
  -4   7  14        3.78        7.64      5.80 o 
  -3   7  14       99.15       92.91      8.84 o 
  -2   7  14       11.22        6.13      3.55 o 
  -1   7  14      556.16      583.49     20.83 o 
   0   7  14      179.23      169.51      8.03 o 
   1   7  14        0.64       -0.25      2.99 o 
   2   7  14      543.63      501.61     12.84 o 
   3   7  14      462.96      462.05     13.78 o 
   4   7  14        0.23       -0.45      3.43 o 
   5   7  14      176.68      181.43     17.97 o 
   6   7  14        1.19      -11.02      7.35 o 
  -3   8  14       45.00       31.24      7.35 o 
  -2   8  14      252.52      312.71     27.99 o 
  -1   8  14      112.93       92.23      8.16 o 
   0   8  14        0.67        5.79      4.83 o 
   1   8  14      116.99      101.45      6.75 o 
   2   8  14      179.01      206.36      9.08 o 
   3   8  14      159.61      172.79     12.91 o 
   4   8  14      393.58      366.22     22.83 o 
   5   8  14       37.92       40.65     14.57 o 
  -3   9  14       26.70       25.02      7.90 o 
  -2   9  14        9.09        6.33      6.45 o 
  -1   9  14        3.54        7.99      5.72 o 
   0   9  14        8.49        6.02      4.74 o 
   1   9  14      185.66      164.29     11.29 o 
   2   9  14      324.54      336.76     15.66 o 
   3   9  14      619.55      583.46     22.19 o 
   4   9  14       62.92       46.92      8.32 o 
   5   9  14        1.13       -2.61      8.61 o 
  -2  10  14        3.58       14.68      8.77 o 
  -1  10  14       61.74       73.72     12.51 o 
   0  10  14        6.86       -7.62      6.35 o 
   1  10  14       79.94       68.79     10.36 o 
   2  10  14      475.85      441.16     20.66 o 
   3  10  14       33.73       14.65      7.45 o 
   4  10  14       51.08       65.41     13.32 o 
   5  10  14       22.69       26.56     11.23 o 
  -1  11  14        3.49      -10.82      7.22 o 
   0  11  14        0.16       -7.55      6.95 o 
   1  11  14       49.52       44.29     12.20 o 
   2  11  14       27.26       27.08      8.18 o 
   3  11  14        0.54       -2.15      6.27 o 
   4  11  14       79.71      107.80     16.25 o 
   0  12  14        0.01       -2.19     11.18 o 
   1  12  14        2.31       -0.71      9.37 o 
   2  12  14       22.03       23.58      8.96 o 
   3  12  14      114.48      125.62     13.72 o 
  -2 -10  15        1.77        5.68      8.16 o 
  -1 -10  15        0.66        4.21     10.53 o 
  -4  -9  15       35.51       47.21     10.72 o 
  -3  -9  15       12.32       33.61      8.90 o 
  -2  -9  15        2.95       -3.17      6.83 o 
  -1  -9  15       56.12       68.86     10.94 o 
   0  -9  15      181.44      180.39     16.31 o 
   1  -9  15        0.56        9.03      7.62 o 
  -4  -8  15       46.68       40.70     10.29 o 
  -3  -8  15        1.04        0.54      5.50 o 
  -2  -8  15        1.02       -3.69      9.71 o 
  -1  -8  15      129.14      144.88     21.54 o 
   0  -8  15        0.01       -9.38      6.25 o 
   1  -8  15       99.62      122.04     13.55 o 
   2  -8  15        4.68       -2.91      7.43 o 
  -5  -7  15      130.96      119.42     13.68 o 
  -4  -7  15       15.13       29.95      8.33 o 
  -3  -7  15        3.94       -3.20      6.05 o 
  -2  -7  15       36.59       21.49      6.40 o 
  -1  -7  15      112.52       88.54      9.16 o 
   0  -7  15      103.39       92.00     11.22 o 
   1  -7  15      515.34      559.89     23.40 o 
   2  -7  15       33.18       52.62      9.86 o 
   3  -7  15        7.40       12.78      6.86 o 
  -5  -6  15        2.94       13.03      6.33 o 
  -4  -6  15       94.62      105.76      9.74 o 
  -3  -6  15       27.90       35.50      6.42 o 
  -2  -6  15        0.80       -6.52      4.35 o 
  -1  -6  15      349.46      392.58     15.71 o 
   0  -6  15      111.52      123.32     10.19 o 
   1  -6  15        0.59       -3.27      9.86 o 
   2  -6  15      154.88      104.09     11.53 o 
   3  -6  15        6.71       14.82      6.35 o 
  -6  -5  15       19.88       15.40      7.84 o 
  -5  -5  15       25.52       30.47      6.59 o 
  -4  -5  15       40.28       49.48      6.12 o 
  -3  -5  15       12.95        5.04      3.59 o 
  -2  -5  15       51.93       57.23      6.88 o 
  -1  -5  15      182.31      148.04     11.99 o 
   0  -5  15       27.34       20.32      5.14 o 
   1  -5  15      197.34      184.36     13.43 o 
   2  -5  15      122.68      145.87     11.06 o 
   3  -5  15       34.21       22.97      7.91 o 
   4  -5  15       31.30       31.99      8.35 o 
  -6  -4  15       32.33       31.17      7.93 o 
  -5  -4  15       10.70       12.96      5.09 o 
  -4  -4  15      130.27      122.71      8.35 o 
  -3  -4  15       82.26       72.11      5.35 o 
  -2  -4  15      493.70      438.10     10.78 o 
  -1  -4  15       26.38       19.76      3.91 o 
   0  -4  15      193.56      224.17     11.32 o 
   1  -4  15      172.72      135.49      7.87 o 
   2  -4  15       12.53       12.60      5.35 o 
   3  -4  15       33.08       21.09     11.40 o 
   4  -4  15      133.64      152.43     13.26 o 
  -6  -3  15       31.66       27.66      6.69 o 
  -5  -3  15        3.57        3.51      4.30 o 
  -4  -3  15       25.47       27.89      4.11 o 
  -3  -3  15        0.15        1.33      2.20 o 
  -2  -3  15        8.03       13.23      3.00 o 
  -1  -3  15        5.62        5.36      2.99 o 
   0  -3  15      265.11      258.14     10.55 o 
   1  -3  15      150.82      154.99      7.94 o 
   2  -3  15      145.24      181.56      9.87 o 
   3  -3  15        1.56       12.33      5.94 o 
   4  -3  15       13.37        7.96      5.90 o 
   5  -3  15       31.02       12.05     14.90 o 
  -6  -2  15        8.70       -6.87      8.33 o 
  -5  -2  15        0.17       -3.95      3.70 o 
  -4  -2  15       65.13       56.37      4.94 o 
  -3  -2  15       76.48       74.00      4.88 o 
  -2  -2  15      485.09      555.09     10.59 o 
  -1  -2  15      695.69      596.58     11.87 o 
   0  -2  15      292.65      262.92      8.23 o 
   1  -2  15      176.56      160.96      7.99 o 
   2  -2  15       43.09       25.11      4.18 o 
   3  -2  15      142.19      133.08     11.06 o 
   4  -2  15      166.99      138.70     15.11 o 
   5  -2  15       63.64       56.76     16.66 o 
  -6  -1  15       30.06       23.36      8.99 o 
  -5  -1  15       20.30       17.39      5.57 o 
  -4  -1  15        0.11        6.68      2.46 o 
  -3  -1  15       10.52        3.80      2.61 o 
  -2  -1  15       41.75       53.53      3.09 o 
  -1  -1  15        1.79        3.98      2.15 o 
   0  -1  15      506.10      609.80     13.92 o 
   1  -1  15        0.19       10.12      2.92 o 
   2  -1  15       15.92        9.58      3.21 o 
   3  -1  15      141.70      179.28      8.74 o 
   4  -1  15       57.66       70.92      8.79 o 
   5  -1  15        0.30        6.56      5.63 o 
  -5   0  15       18.12       15.04      5.15 o 
  -4   0  15      190.68      178.89      7.12 o 
  -3   0  15      187.06      241.35      6.99 o 
  -2   0  15      935.90      889.56     14.49 o 
  -1   0  15       79.93      111.48      4.33 o 
   0   0  15      639.20      500.89      9.55 o 
   1   0  15       30.54       21.76      2.89 o 
   2   0  15      775.53      732.40     16.17 o 
   3   0  15      463.09      474.05     14.12 o 
   4   0  15       54.92       44.45      6.03 o 
   5   0  15       30.54       45.68     11.34 o 
  -5   1  15       25.06       18.19     10.74 o 
  -4   1  15      690.50      709.04     16.10 o 
  -3   1  15      483.91      418.79     10.23 o 
  -2   1  15      695.50      709.45     13.03 o 
  -1   1  15      413.71      356.13      7.28 o 
   0   1  15      203.72      151.66      5.35 o 
   1   1  15      114.66      115.42      5.28 o 
   2   1  15      635.07      708.23     15.51 o 
   3   1  15        2.93        2.43      2.71 o 
   4   1  15       67.62       89.11      6.87 o 
   5   1  15       44.51       37.43     15.78 o 
   6   1  15       20.63       17.40      9.04 o 
  -5   2  15       57.33       34.63     12.93 o 
  -4   2  15      422.87      384.56     12.47 o 
  -3   2  15      867.96      819.90     16.20 o 
  -2   2  15      474.08      452.49     16.02 o 
  -1   2  15        4.34        4.14      2.01 o 
   0   2  15      191.72      169.98      7.54 o 
   1   2  15      328.67      302.44      7.23 o 
   2   2  15      435.83      486.20     11.38 o 
   3   2  15       41.79       60.48      5.27 o 
   4   2  15       61.91       58.59      6.50 o 
   5   2  15       23.50       24.75      8.98 o 
   6   2  15        0.58       -2.97      7.43 o 
  -5   3  15       80.07       73.85     16.66 o 
  -4   3  15       70.73       83.10      9.75 o 
  -3   3  15     1083.08     1093.63     20.90 o 
  -2   3  15      149.82      145.07      6.14 o 
  -1   3  15        0.00       -0.91      1.96 o 
   0   3  15       74.51       82.09      4.64 o 
   1   3  15      102.63       87.16      6.87 o 
   2   3  15      393.26      507.12     12.68 o 
   3   3  15      450.00      450.76     12.26 o 
   4   3  15       14.10       11.76      4.44 o 
   5   3  15      118.47      121.32     20.16 o 
   6   3  15        0.19       14.90     13.15 o 
  -5   4  15        3.76        3.12      8.28 o 
  -4   4  15      272.35      272.90     11.13 o 
  -3   4  15      357.09      355.38     10.02 o 
  -2   4  15      161.78      143.56      6.84 o 
  -1   4  15       30.06       39.67      3.16 o 
   0   4  15       48.86       29.57      3.29 o 
   1   4  15        6.27        0.59      2.37 o 
   2   4  15      846.46      766.00     15.29 o 
   3   4  15       71.08       80.16      6.52 o 
   4   4  15      278.30      328.56     13.65 o 
   5   4  15        0.94       -3.94      4.29 o 
   6   4  15        2.60        6.38     12.05 o 
  -5   5  15       93.38       90.84     13.04 o 
  -4   5  15        1.03       -1.10      3.60 o 
  -3   5  15     1465.51     1440.21     31.59 o 
  -2   5  15        1.50       -0.17      2.95 o 
  -1   5  15       19.17       22.34      2.90 o 
   0   5  15       56.20       37.71      3.81 o 
   1   5  15       95.35      105.59      7.06 o 
   2   5  15      196.06      221.67      9.95 o 
   3   5  15     1529.39     1560.29     28.98 o 
   4   5  15      215.90      192.27     13.57 o 
   5   5  15        3.04       -3.00      5.65 o 
   6   5  15       65.18      114.83     22.13 o 
  -4   6  15       75.88       78.64      7.21 o 
  -3   6  15      516.58      518.36     15.94 o 
  -2   6  15       80.79       80.71      6.21 o 
  -1   6  15        0.25        0.83      2.56 o 
   0   6  15       87.92       80.26      6.48 o 
   1   6  15        0.02        4.86      3.12 o 
   2   6  15       45.69       57.34      5.95 o 
   3   6  15      379.22      414.77     16.95 o 
   4   6  15        7.26       -1.91      7.73 o 
   5   6  15        5.48        3.73     22.35 o 
   6   6  15      102.26      128.81     21.26 o 
  -4   7  15       22.06       20.56      5.62 o 
  -3   7  15       65.84       63.96      7.97 o 
  -2   7  15       62.76       49.89      7.35 o 
  -1   7  15       17.42       14.27      3.85 o 
   0   7  15       36.32       54.58      6.05 o 
   1   7  15       63.35       64.85      6.58 o 
   2   7  15       38.11       40.68      6.83 o 
   3   7  15        0.06       -4.51      3.77 o 
   4   7  15        4.35        2.46      4.10 o 
   5   7  15        6.11       26.76     12.49 o 
   6   7  15        0.74        2.26      8.89 o 
  -3   8  15        1.75        3.68      6.04 o 
  -2   8  15      308.50      297.87     15.52 o 
  -1   8  15        9.15       10.50      5.38 o 
   0   8  15        0.19        6.45      3.76 o 
   1   8  15      346.70      376.80     11.87 o 
   2   8  15        0.85        4.62      4.59 o 
   3   8  15       72.58       96.29     10.50 o 
   4   8  15       47.25       55.53      8.32 o 
   5   8  15        2.35        8.55      9.17 o 
  -3   9  15        4.10       -0.21      6.43 o 
  -2   9  15       44.60       30.22      8.01 o 
  -1   9  15        6.01       -1.24      5.39 o 
   0   9  15      246.50      237.55     12.93 o 
   1   9  15       93.41       95.41      7.79 o 
   2   9  15        3.18       -5.75      4.81 o 
   3   9  15        5.25       14.25      6.46 o 
   4   9  15       39.20       26.10      9.96 o 
   5   9  15        0.11       -5.94      9.53 o 
  -2  10  15        5.31        8.99     10.74 o 
  -1  10  15       18.22       35.97     20.38 o 
   0  10  15       36.77       29.62      8.42 o 
   1  10  15       20.78       20.38      6.61 o 
   2  10  15        0.04       19.58      7.41 o 
   3  10  15        8.13        4.29      6.39 o 
   4  10  15        8.33        6.00     12.05 o 
   5  10  15        8.58       14.18     11.37 o 
  -1  11  15        8.95        8.62      9.15 o 
   0  11  15        1.15       -2.02      8.02 o 
   1  11  15        8.59        7.92      7.07 o 
   2  11  15        4.16        8.53      7.12 o 
   3  11  15        0.09        2.52      6.97 o 
   4  11  15        3.90        8.81     10.76 o 
   0  12  15        6.08       14.90     12.93 o 
   1  12  15       33.17       25.03      8.94 o 
   2  12  15        3.44        1.02     11.33 o 
   3  12  15        2.63        7.58     13.48 o 
  -3  -9  16       17.48       22.23      8.44 o 
  -2  -9  16        0.01        2.21      7.28 o 
  -1  -9  16       15.17       15.25      8.43 o 
   0  -9  16        3.96       21.90      9.19 o 
   1  -9  16        9.93        8.76      8.60 o 
  -4  -8  16       31.12       33.35      9.39 o 
  -3  -8  16        0.10       -5.90      5.16 o 
  -2  -8  16       32.89       43.21      7.84 o 
  -1  -8  16        0.17       -1.77      6.61 o 
   0  -8  16       29.65       16.74      7.82 o 
   1  -8  16       58.10       48.59     10.03 o 
   2  -8  16       13.39        6.16      9.14 o 
  -5  -7  16        0.89        8.13      7.36 o 
  -4  -7  16       15.34       15.10      7.75 o 
  -3  -7  16       96.89      100.54      9.67 o 
  -2  -7  16        4.30        3.47      5.24 o 
  -1  -7  16        2.18        7.03      5.81 o 
   0  -7  16        3.77        4.15      6.08 o 
   1  -7  16       27.09       45.78      9.74 o 
   2  -7  16        0.84       -1.33      7.02 o 
  -5  -6  16        3.54       -3.92      6.14 o 
  -4  -6  16       26.01       19.37      7.34 o 
  -3  -6  16       81.03       77.01      7.11 o 
  -2  -6  16       13.36       18.43      5.78 o 
  -1  -6  16      490.04      432.81     24.89 o 
   0  -6  16       11.94        2.28      5.08 o 
   1  -6  16       54.69       77.51     12.41 o 
   2  -6  16       31.15       62.68     14.83 o 
   3  -6  16        7.47        3.47      5.98 o 
  -5  -5  16       23.24       15.39      6.35 o 
  -4  -5  16      195.24      222.39     11.06 o 
  -3  -5  16       15.69       17.83      5.12 o 
  -2  -5  16        5.36       13.27      4.47 o 
  -1  -5  16        7.29        6.59      4.12 o 
   0  -5  16       30.67       27.09      5.75 o 
   1  -5  16       66.75       70.60      8.11 o 
   2  -5  16       90.67      105.98     10.10 o 
   3  -5  16        1.97        2.33      6.49 o 
   4  -5  16        1.60        1.15      6.51 o 
  -6  -4  16       18.43        5.17      6.99 o 
  -5  -4  16      102.92      104.46      9.75 o 
  -4  -4  16        1.17       -0.53      4.11 o 
  -3  -4  16       37.59       36.43      4.44 o 
  -2  -4  16        6.04       -1.17      3.22 o 
  -1  -4  16        2.77        2.32      3.91 o 
   0  -4  16      180.10      144.79      8.11 o 
   1  -4  16      309.58      340.26     15.35 o 
   2  -4  16        4.02       -1.86      4.38 o 
   3  -4  16      110.21      121.08     11.67 o 
   4  -4  16       16.36       23.16      7.54 o 
  -6  -3  16       60.54       83.70     10.61 o 
  -5  -3  16        0.41       -3.25      4.21 o 
  -4  -3  16        9.56        6.90      3.94 o 
  -3  -3  16      263.86      263.23      7.35 o 
  -2  -3  16        0.64        5.54      3.11 o 
  -1  -3  16       78.78       89.69      5.95 o 
   0  -3  16      309.42      303.21     12.39 o 
   1  -3  16        0.32       -0.19      4.10 o 
   2  -3  16      208.55      172.65     17.21 o 
   3  -3  16        4.80        2.30      5.29 o 
   4  -3  16        9.30        0.00      6.09 o 
   5  -3  16       84.49      131.93     25.42 o 
  -6  -2  16        1.49       -0.95      5.95 o 
  -5  -2  16        1.38        0.94      3.91 o 
  -4  -2  16       69.60       83.77      8.46 o 
  -3  -2  16      195.67      170.14      9.31 o 
  -2  -2  16      201.87      196.26      6.46 o 
  -1  -2  16        0.26        4.17      2.54 o 
   0  -2  16       40.85       44.61      4.34 o 
   1  -2  16      285.18      216.61     10.84 o 
   2  -2  16       43.72       51.95      5.94 o 
   3  -2  16        0.09       -2.10      4.74 o 
   4  -2  16        3.53        3.95      5.61 o 
   5  -2  16       31.31       24.54     15.12 o 
  -6  -1  16       22.46       10.31      8.11 o 
  -5  -1  16      221.05      226.28      8.95 o 
  -4  -1  16        3.46        6.57      2.90 o 
  -3  -1  16      193.59      181.60      7.17 o 
  -2  -1  16      385.89      428.50      8.59 o 
  -1  -1  16        0.73        4.66      2.30 o 
   0  -1  16     2572.58     2721.68     40.48 o 
   1  -1  16      488.38      516.55     13.85 o 
   2  -1  16        8.94       11.50      3.04 o 
   3  -1  16       35.09       17.05      4.95 o 
   4  -1  16        7.37        7.78      7.51 o 
   5  -1  16        0.37        2.81     16.44 o 
  -5   0  16       26.67       27.16      5.61 o 
  -4   0  16      175.67      164.17      6.96 o 
  -3   0  16       70.69       77.79      6.26 o 
  -2   0  16       55.86       49.57      2.56 o 
  -1   0  16      358.96      373.62      7.48 o 
   0   0  16     2031.18     2176.55     29.13 o 
   1   0  16      110.97      144.13      7.18 o 
   2   0  16        5.65        8.63      2.82 o 
   3   0  16       69.04       74.16      5.61 o 
   4   0  16       33.10       37.95      5.98 o 
   5   0  16      100.42       94.79      9.96 o 
  -5   1  16       35.19       31.78     12.27 o 
  -4   1  16      817.31      893.77     23.14 o 
  -3   1  16      457.77      437.75     13.62 o 
  -2   1  16        8.53       14.58      2.65 o 
  -1   1  16     1760.31     1662.47     22.65 o 
   0   1  16      290.42      265.62      8.59 o 
   1   1  16     1443.84     1375.38     23.06 o 
   2   1  16      122.89      165.94      8.14 o 
   3   1  16       38.44       39.44      4.42 o 
   4   1  16        1.16        5.95      5.15 o 
   5   1  16      153.73      163.80     16.44 o 
   6   1  16       13.41        8.38     18.74 o 
  -5   2  16       28.98       55.88     14.68 o 
  -4   2  16      234.99      230.19     10.35 o 
  -3   2  16      655.82      609.90     16.00 o 
  -2   2  16      132.94      100.47      5.21 o 
  -1   2  16       43.71       19.98      2.50 o 
   0   2  16       40.81       55.94      3.55 o 
   1   2  16      442.75      469.81     10.22 o 
   2   2  16       22.41       13.45      3.21 o 
   3   2  16       67.41       65.18      5.11 o 
   4   2  16       68.81       88.50      8.03 o 
   5   2  16        9.74        4.22     11.40 o 
   6   2  16       37.50       35.93     11.57 o 
  -5   3  16       16.32       11.18     10.74 o 
  -4   3  16       19.21       16.99      4.71 o 
  -3   3  16       82.50       85.55      5.01 o 
  -2   3  16        0.68       -2.71      2.39 o 
  -1   3  16       42.72       45.87      3.41 o 
   0   3  16      361.92      414.78     13.68 o 
   1   3  16      222.15      217.54      7.97 o 
   2   3  16       51.97       63.76      5.23 o 
   3   3  16       67.97       83.92      6.15 o 
   4   3  16       20.29       13.63      4.87 o 
   5   3  16       31.76       60.79     11.51 o 
   6   3  16       37.67       37.95     10.84 o 
  -5   4  16        3.86        2.60      4.22 o 
  -4   4  16        7.92        2.51      5.45 o 
  -3   4  16        8.76        3.75      3.06 o 
  -2   4  16       74.08       79.13      5.37 o 
  -1   4  16      312.53      319.54      8.76 o 
   0   4  16        0.32        5.83      2.48 o 
   1   4  16       18.33       13.37      2.90 o 
   2   4  16        0.52       10.44      3.64 o 
   3   4  16       73.66      113.29      7.04 o 
   4   4  16      393.86      359.28     14.05 o 
   5   4  16      127.91      146.61     34.30 o 
   6   4  16        2.13       20.16     13.15 o 
  -5   5  16       26.89       29.42      7.63 o 
  -4   5  16       10.00        1.54      3.64 o 
  -3   5  16       59.55       70.27      6.57 o 
  -2   5  16      155.06      138.42      7.50 o 
  -1   5  16       49.02       51.70      3.72 o 
   0   5  16      250.77      256.25      8.59 o 
   1   5  16      358.54      385.77     11.97 o 
   2   5  16        8.48       11.92      3.92 o 
   3   5  16       57.14       67.05      6.42 o 
   4   5  16     1009.11     1071.87     53.46 o 
   5   5  16       20.54       13.01      6.25 o 
   6   5  16       55.91       48.43     17.53 o 
  -4   6  16       87.28       97.05      7.55 o 
  -3   6  16       82.96       88.01      7.41 o 
  -2   6  16      106.49      106.27      7.04 o 
  -1   6  16       74.74       91.75      5.88 o 
   0   6  16      105.25       82.61      5.88 o 
   1   6  16        0.71       -2.01      3.02 o 
   2   6  16      112.20      110.17      8.42 o 
   3   6  16      370.90      373.30     17.13 o 
   4   6  16      104.38       96.65     29.26 o 
   5   6  16       58.14       54.51     11.68 o 
   6   6  16       26.72       29.17     15.34 o 
  -4   7  16       12.93       12.17      5.28 o 
  -3   7  16        0.55       -5.50      4.18 o 
  -2   7  16       58.64       41.59      6.29 o 
  -1   7  16      442.11      444.21     15.08 o 
   0   7  16        1.93       -1.01      3.48 o 
   1   7  16       47.12       37.73      4.72 o 
   2   7  16      137.52      134.84      9.69 o 
   3   7  16      382.83      358.19     26.27 o 
   4   7  16      125.24       96.42     13.94 o 
   5   7  16       71.57       62.82     12.57 o 
  -3   8  16        4.58       -1.39      5.03 o 
  -2   8  16      307.33      328.77     14.99 o 
  -1   8  16       97.10      103.80      7.88 o 
   0   8  16        0.17        0.21      3.72 o 
   1   8  16      267.07      275.60     14.57 o 
   2   8  16        0.10       -4.70      3.48 o 
   3   8  16      632.78      575.82     34.79 o 
   4   8  16      317.35      353.29     17.92 o 
   5   8  16        0.57      -11.04      7.36 o 
  -3   9  16      110.40      100.71     12.73 o 
  -2   9  16        0.87       -0.12      6.69 o 
  -1   9  16       55.29       80.09     10.04 o 
   0   9  16       43.58       58.54      7.02 o 
   1   9  16       19.11       36.81      5.84 o 
   2   9  16      106.77       84.67      8.92 o 
   3   9  16      192.03      189.62     24.96 o 
   4   9  16        9.68        7.10      5.99 o 
   5   9  16       19.33       16.75     10.30 o 
  -2  10  16       27.38       18.29     18.08 o 
  -1  10  16       35.30       31.52      9.95 o 
   0  10  16        7.26        0.49      5.56 o 
   1  10  16       43.51       37.13      7.71 o 
   2  10  16      342.02      406.81     20.05 o 
   3  10  16        2.42        4.16      5.97 o 
   4  10  16       33.00       24.91     10.79 o 
  -1  11  16        1.04        3.41      8.47 o 
   0  11  16        2.11       -8.50      7.46 o 
   1  11  16       75.53       84.53     11.60 o 
   2  11  16       23.26       34.99     10.19 o 
   3  11  16       75.85       88.60     11.62 o 
   4  11  16        0.55       -0.12     10.26 o 
   1  12  16        0.44        2.04      7.30 o 
   2  12  16       30.92       34.80      9.57 o 
  -3  -9  17        5.37       20.56     10.79 o 
  -2  -9  17        2.08       -9.16      6.54 o 
  -1  -9  17        8.52       -1.93      7.50 o 
   0  -9  17       43.45       61.52     11.69 o 
  -4  -8  17        6.17        7.05      8.12 o 
  -3  -8  17       10.86       17.78      7.20 o 
  -2  -8  17       17.37       18.48      8.75 o 
  -1  -8  17       30.45       52.32     10.05 o 
   0  -8  17        2.54        8.96     12.30 o 
   1  -8  17       65.65       51.67     10.89 o 
  -5  -7  17      128.06      139.84     13.94 o 
  -4  -7  17        4.33        1.61      7.00 o 
  -3  -7  17        0.70        3.10      4.92 o 
  -2  -7  17       32.76       28.31      6.69 o 
  -1  -7  17       43.64       29.03      7.07 o 
   0  -7  17      203.78      153.47     14.07 o 
   1  -7  17       34.15       43.65     12.67 o 
   2  -7  17       69.73       67.82      9.70 o 
  -5  -6  17        7.50        8.10      9.65 o 
  -4  -6  17        8.96       10.28      7.29 o 
  -3  -6  17        9.36        0.72      4.24 o 
  -2  -6  17        0.03       -5.89      4.25 o 
  -1  -6  17       45.47       49.15      7.55 o 
   0  -6  17       31.54       48.04      8.67 o 
   1  -6  17       26.90       25.82      7.36 o 
   2  -6  17        0.24        4.23      5.53 o 
   3  -6  17       14.85        9.16      6.53 o 
  -5  -5  17       83.39       81.65     11.17 o 
  -4  -5  17       84.41      113.66     11.05 o 
  -3  -5  17        0.02       -5.84      3.89 o 
  -2  -5  17      157.50      151.36      9.02 o 
  -1  -5  17      832.04      790.99     20.25 o 
   0  -5  17       28.72       19.57      5.31 o 
   1  -5  17      358.81      405.35     16.37 o 
   2  -5  17       28.93        9.92      5.69 o 
   3  -5  17        6.87       12.27      7.35 o 
  -5  -4  17        2.39        1.66      4.96 o 
  -4  -4  17       21.01       27.76      6.72 o 
  -3  -4  17      105.24      115.00      7.30 o 
  -2  -4  17      219.51      208.47     11.21 o 
  -1  -4  17       27.05       39.89      8.07 o 
   0  -4  17       53.41       50.89      5.65 o 
   1  -4  17       20.02       14.35      4.90 o 
   2  -4  17      273.86      251.39     21.54 o 
   3  -4  17       18.90       25.54      7.50 o 
   4  -4  17       51.66       51.16      9.79 o 
  -6  -3  17       16.60        1.32     14.68 o 
  -5  -3  17        1.63        1.01      5.31 o 
  -4  -3  17        8.31        6.15      4.47 o 
  -3  -3  17        4.92        5.44      2.81 o 
  -2  -3  17       10.75       14.49      3.53 o 
  -1  -3  17      635.58      624.72     18.10 o 
   0  -3  17       86.94       89.11      7.75 o 
   1  -3  17       55.37       53.12      6.78 o 
   2  -3  17       43.22       26.61      7.07 o 
   3  -3  17        2.89        0.10      5.67 o 
   4  -3  17       60.29       55.01     11.00 o 
  -6  -2  17        8.04        2.28      6.21 o 
  -5  -2  17        0.28       -0.88      4.52 o 
  -4  -2  17        7.58        4.49      4.54 o 
  -3  -2  17        0.09        0.28      2.91 o 
  -2  -2  17       19.41       12.57      3.06 o 
  -1  -2  17      323.80      319.18     12.42 o 
   0  -2  17      280.07      263.63     16.06 o 
   1  -2  17       18.76       20.96      5.08 o 
   2  -2  17       23.97       14.34      4.57 o 
   3  -2  17       43.69       41.26      8.69 o 
   4  -2  17      207.51      205.69     14.92 o 
   5  -2  17        7.57       -7.01     11.40 o 
  -6  -1  17       59.77       43.09      6.95 o 
  -5  -1  17       45.70       45.63      5.21 o 
  -4  -1  17       74.91       70.21      5.47 o 
  -3  -1  17      121.00      111.70      5.60 o 
  -2  -1  17      202.34      211.19      6.37 o 
  -1  -1  17        8.25       -1.69      2.22 o 
   0  -1  17      115.36      187.96      7.58 o 
   1  -1  17        0.26       10.44      3.40 o 
   2  -1  17      135.80      107.40      8.92 o 
   3  -1  17       50.84       49.61      7.96 o 
   4  -1  17       68.07       69.34     10.21 o 
   5  -1  17        0.06       -2.82      7.57 o 
  -5   0  17        0.59        2.80      4.17 o 
  -4   0  17      347.36      350.61     11.08 o 
  -3   0  17      253.78      193.77      7.02 o 
  -2   0  17       79.26       69.00      3.16 o 
  -1   0  17      451.07      467.48      8.75 o 
   0   0  17      907.45      816.85     14.71 o 
   1   0  17      305.16      250.51      9.99 o 
   2   0  17       27.70       29.38      3.92 o 
   3   0  17       56.69       71.31      6.53 o 
   4   0  17        7.78        4.26      5.16 o 
   5   0  17       28.47       30.86      8.48 o 
  -5   1  17       31.13       36.60     12.49 o 
  -4   1  17       80.67       74.69      5.01 o 
  -3   1  17        0.67       -1.71      2.51 o 
  -2   1  17      263.86      288.37      7.86 o 
  -1   1  17      440.28      443.40      8.77 o 
   0   1  17       11.89       12.44      2.61 o 
   1   1  17      566.47      534.67     14.22 o 
   2   1  17      227.10      231.32      8.81 o 
   3   1  17       19.36       19.15      3.78 o 
   4   1  17       13.83       10.43      8.75 o 
   5   1  17       11.66        7.13      8.35 o 
  -5   2  17       16.07       19.94     11.61 o 
  -4   2  17       11.30        8.59      2.95 o 
  -3   2  17        2.80        4.48      2.72 o 
  -2   2  17      573.64      602.70     14.10 o 
  -1   2  17        0.15       -2.26      1.87 o 
   0   2  17      109.53       96.55      4.63 o 
   1   2  17      244.47      212.09      7.51 o 
   2   2  17        4.93        5.48      2.82 o 
   3   2  17      191.77      200.68     10.58 o 
   4   2  17        2.17        4.33      6.17 o 
   5   2  17       25.35       30.81     10.04 o 
  -5   3  17        9.82        6.57     11.18 o 
  -4   3  17      531.17      486.51     14.84 o 
  -3   3  17      263.90      267.88      8.70 o 
  -2   3  17      106.18      136.15     14.16 o 
  -1   3  17      102.45      126.00      5.35 o 
   0   3  17       43.01       39.81      3.55 o 
   1   3  17        3.58        5.29      3.54 o 
   2   3  17      561.95      525.05     14.75 o 
   3   3  17      181.22      154.07     13.38 o 
   4   3  17      164.93      157.20     12.13 o 
   5   3  17        3.67       15.11      8.67 o 
   6   3  17        0.13        5.09      8.64 o 
  -5   4  17       10.78        5.58      4.67 o 
  -4   4  17      271.09      243.51     11.73 o 
  -3   4  17      278.80      266.12     11.74 o 
  -2   4  17      296.29      298.71     10.17 o 
  -1   4  17       49.21       46.61      3.54 o 
   0   4  17        0.01        2.27      2.58 o 
   1   4  17        6.95        3.46      2.90 o 
   2   4  17      576.85      703.52     21.65 o 
   3   4  17       14.98       22.29      4.69 o 
   4   4  17      147.70      135.54     12.42 o 
   5   4  17       15.65       30.30      9.59 o 
   6   4  17       17.30       42.73     17.31 o 
  -4   5  17        2.13       -1.92      3.72 o 
  -3   5  17      279.30      284.75     15.57 o 
  -2   5  17      337.58      330.67     17.33 o 
  -1   5  17       21.38       20.83      3.28 o 
   0   5  17       56.81       58.87      5.38 o 
   1   5  17        4.89        4.41      3.78 o 
   2   5  17      144.55      172.94     10.28 o 
   3   5  17       19.92       10.24      7.53 o 
   4   5  17        1.68        3.52      6.46 o 
   5   5  17       24.76       16.71     11.94 o 
   6   5  17       31.44       17.75     15.78 o 
  -4   6  17        9.55       14.61      4.79 o 
  -3   6  17      266.02      283.38     15.59 o 
  -2   6  17       13.85       26.76      5.06 o 
  -1   6  17        4.45       -0.20      5.08 o 
   0   6  17       80.89       93.24      6.80 o 
   1   6  17        0.00       -2.99      3.26 o 
   2   6  17      583.87      540.47     20.02 o 
   3   6  17      202.61      210.73     13.64 o 
   4   6  17       19.68       24.11     13.15 o 
   5   6  17       52.20       81.30     20.16 o 
  -4   7  17        2.91       -3.98      4.87 o 
  -3   7  17       83.18       95.35      8.34 o 
  -2   7  17        4.80        6.11      4.70 o 
  -1   7  17        0.01        7.20      4.12 o 
   0   7  17        4.71        1.20      3.61 o 
   1   7  17      368.10      365.10     11.52 o 
   2   7  17      407.60      400.67     13.41 o 
   3   7  17      507.54      537.41     20.81 o 
   4   7  17        0.14       18.45      9.09 o 
   5   7  17       45.63       43.17     11.31 o 
  -3   8  17       22.70       12.00     10.37 o 
  -2   8  17       76.94       81.54      8.56 o 
  -1   8  17        4.85        8.38      4.84 o 
   0   8  17      169.20      157.15      8.72 o 
   1   8  17      386.92      397.38     13.43 o 
   2   8  17        5.68        5.28      4.10 o 
   3   8  17        3.45       -0.58      5.39 o 
   4   8  17       14.42       24.68      7.23 o 
   5   8  17        7.95        4.21     18.74 o 
  -2   9  17        2.23       -0.51      5.41 o 
  -1   9  17        4.85       -1.20      6.01 o 
   0   9  17      136.96      153.76      9.96 o 
   1   9  17        7.42       13.24      4.99 o 
   2   9  17       14.84        3.49      5.65 o 
   3   9  17       10.62        8.63      6.16 o 
   4   9  17        2.89        6.26      6.17 o 
   5   9  17        6.93        1.94      9.74 o 
  -2  10  17        2.82       10.41      7.20 o 
  -1  10  17        5.36        8.69      7.04 o 
   0  10  17       34.07       15.42      6.36 o 
   1  10  17       16.17       26.13      7.18 o 
   2  10  17       17.36       38.72      8.75 o 
   3  10  17        1.33        1.01      6.19 o 
   4  10  17        0.14      -11.03     14.35 o 
  -1  11  17        4.50       -0.42      6.71 o 
   0  11  17        0.02       -4.30      6.07 o 
   1  11  17       49.35       47.65      9.68 o 
   2  11  17       18.39       16.41     10.12 o 
   3  11  17        1.45        5.34      7.40 o 
   1  12  17       13.08        7.57      7.86 o 
   2  12  17        1.43        8.38      7.67 o 
  -2  -9  18        2.04       -3.76      7.27 o 
  -1  -9  18       61.30       90.16     13.28 o 
  -4  -8  18        4.29       15.55      8.99 o 
  -3  -8  18       14.00       14.68      8.46 o 
  -2  -8  18       47.69       55.21      9.97 o 
  -1  -8  18        3.87        0.35      6.84 o 
   0  -8  18        0.44        5.48      7.90 o 
   1  -8  18        1.38        3.28      8.05 o 
  -4  -7  18       13.87       15.38      8.12 o 
  -3  -7  18      112.64      124.86     11.12 o 
  -2  -7  18        5.28       -0.77      5.61 o 
  -1  -7  18        0.25        2.23      9.62 o 
   0  -7  18        4.57       14.80      7.50 o 
   1  -7  18        0.04       -8.54      7.69 o 
   2  -7  18       43.98       48.06      8.92 o 
  -5  -6  18        0.27       -7.00      6.72 o 
  -4  -6  18      116.85      113.43     11.75 o 
  -3  -6  18        6.09        7.40      5.39 o 
  -2  -6  18       14.74       11.10      4.85 o 
  -1  -6  18        3.55        0.15      4.64 o 
   0  -6  18        0.55       -0.93      5.67 o 
   1  -6  18        7.39        4.80      5.66 o 
   2  -6  18       86.78       88.85      9.90 o 
   3  -6  18       22.26       28.52     13.73 o 
  -5  -5  18       69.10       74.23     15.17 o 
  -4  -5  18       30.75       50.07      8.47 o 
  -3  -5  18       60.75       78.63      7.80 o 
  -2  -5  18        7.33       -6.49      4.33 o 
  -1  -5  18       68.50       68.14      7.17 o 
   0  -5  18        6.23        0.06      4.43 o 
   1  -5  18       31.04       31.47      6.77 o 
   2  -5  18        6.75       -8.08      9.45 o 
   3  -5  18       14.35       29.70      8.47 o 
  -5  -4  18       16.22       14.03      6.07 o 
  -4  -4  18        6.13        0.86      5.77 o 
  -3  -4  18       10.60       11.48      4.17 o 
  -2  -4  18        3.81        1.55      4.29 o 
  -1  -4  18      391.43      328.25     14.21 o 
   0  -4  18        5.33       11.68      6.32 o 
   1  -4  18        2.31        5.86      5.26 o 
   2  -4  18       62.89       74.27     12.66 o 
   3  -4  18       81.30       63.92      9.51 o 
   4  -4  18        4.96        6.47      6.83 o 
  -5  -3  18       17.40       11.09      6.80 o 
  -4  -3  18       15.92        7.87      5.38 o 
  -3  -3  18        0.14       -3.09      2.64 o 
  -2  -3  18       12.00       12.38      4.68 o 
  -1  -3  18        3.63        2.36      4.11 o 
   0  -3  18       44.37       38.50      6.11 o 
   1  -3  18        2.06       -3.20      4.12 o 
   2  -3  18      386.86      360.34     18.39 o 
   3  -3  18        9.72       24.49      7.31 o 
   4  -3  18       26.72       31.91      8.10 o 
  -5  -2  18      161.97      182.56     11.89 o 
  -4  -2  18        0.54       -2.11      4.47 o 
  -3  -2  18       22.28       21.68      4.27 o 
  -2  -2  18      159.18      167.35     13.58 o 
  -1  -2  18      109.74      114.04     11.52 o 
   0  -2  18       66.34       70.42      7.00 o 
   1  -2  18      700.56      737.44     21.17 o 
   2  -2  18       93.33      108.32      9.03 o 
   3  -2  18        0.24        4.79      5.70 o 
   4  -2  18       13.58       24.92      7.44 o 
   5  -2  18      104.64       99.49     22.57 o 
  -5  -1  18      198.01      226.30     11.33 o 
  -4  -1  18        0.20        1.37      3.31 o 
  -3  -1  18      336.05      334.65      9.61 o 
  -2  -1  18       60.50       60.03      3.86 o 
  -1  -1  18       13.85       22.40      3.48 o 
   0  -1  18     1907.37     1720.78     33.44 o 
   1  -1  18      147.90      118.44      8.64 o 
   2  -1  18      167.35      180.52     11.18 o 
   3  -1  18       41.42       30.68     11.78 o 
   4  -1  18        7.25       -0.15     11.19 o 
   5  -1  18      110.40      113.94     15.55 o 
  -5   0  18       12.51        9.07      5.04 o 
  -4   0  18      107.88      144.12     12.01 o 
  -3   0  18      136.94      147.39      6.65 o 
  -2   0  18        1.22       -0.86      1.41 o 
  -1   0  18      273.08      339.18      7.58 o 
   0   0  18     1704.57     1778.34     26.81 o 
   1   0  18       77.09       70.37      5.73 o 
   2   0  18       14.49        0.97      3.62 o 
   3   0  18        6.03       18.99      6.12 o 
   4   0  18       14.03       10.79      6.04 o 
   5   0  18       87.00      106.67     11.28 o 
  -5   1  18      280.44      299.58     29.80 o 
  -4   1  18       37.30       41.53      4.46 o 
  -3   1  18      100.95      106.89      6.81 o 
  -2   1  18      804.15      773.96     15.87 o 
  -1   1  18      172.06      144.45      5.44 o 
   0   1  18      582.50      632.99     17.98 o 
   1   1  18     1289.37     1286.09     25.35 o 
   2   1  18       75.74      103.59      6.23 o 
   3   1  18       28.41       33.42      5.83 o 
   4   1  18        4.71       -2.58      7.37 o 
   5   1  18        5.50        1.70      7.83 o 
  -5   2  18      153.44      188.25     25.42 o 
  -4   2  18       28.49       28.85      3.83 o 
  -3   2  18        4.33        2.84      2.75 o 
  -2   2  18      900.23      877.91     18.82 o 
  -1   2  18        6.35        4.56      2.19 o 
   0   2  18      265.68      275.83      8.00 o 
   1   2  18       55.54       45.78      4.36 o 
   2   2  18       54.76       53.89      5.20 o 
   3   2  18       93.99      106.08      7.80 o 
   4   2  18        6.29        0.38      7.34 o 
   5   2  18       26.32        8.34      8.32 o 
  -5   3  18        2.40        8.77     10.96 o 
  -4   3  18      315.15      310.82     11.59 o 
  -3   3  18      385.41      367.24     11.31 o 
  -2   3  18       70.81       78.28      5.61 o 
  -1   3  18      402.17      315.82     13.87 o 
   0   3  18      356.96      409.06     10.27 o 
   1   3  18        5.31       -0.16      2.90 o 
   2   3  18     1471.13     1391.32     29.99 o 
   3   3  18       77.03      105.11      8.73 o 
   4   3  18        4.90        3.54      5.36 o 
   5   3  18      336.12      367.15     47.77 o 
  -5   4  18        0.10       -0.93      4.07 o 
  -4   4  18       38.05       53.31      9.15 o 
  -3   4  18      211.39      222.09     17.27 o 
  -2   4  18      342.92      339.76     10.95 o 
  -1   4  18       19.12       20.95      2.95 o 
   0   4  18        9.82       13.78      3.30 o 
   1   4  18      101.94       95.54      6.87 o 
   2   4  18      246.13      257.99     11.39 o 
   3   4  18       71.03       66.15      8.52 o 
   4   4  18      121.66      136.90     11.75 o 
   5   4  18      157.30      152.12     16.94 o 
  -4   5  18       24.84       17.89      7.28 o 
  -3   5  18       53.96       56.41      8.76 o 
  -2   5  18      247.99      260.58     11.70 o 
  -1   5  18       18.65       24.02      3.47 o 
   0   5  18       32.08       33.60      4.62 o 
   1   5  18       72.32       42.90      5.79 o 
   2   5  18        3.25        3.13      4.43 o 
   3   5  18       45.60       79.38      8.98 o 
   4   5  18       27.78       23.44      6.71 o 
   5   5  18       51.62       60.44     17.64 o 
  -4   6  18        1.03       -3.14      5.39 o 
  -3   6  18        4.16        9.38      4.60 o 
  -2   6  18        1.28       -1.94      5.69 o 
  -1   6  18      440.37      458.90     13.24 o 
   0   6  18      149.92      152.68      8.49 o 
   1   6  18       25.59       21.02      5.19 o 
   2   6  18        6.97       -3.55      4.14 o 
   3   6  18        3.82        7.76      5.31 o 
   4   6  18      144.92       97.33     13.39 o 
   5   6  18      105.21      107.62     32.65 o 
  -4   7  18        3.75       11.16      5.31 o 
  -3   7  18        5.84        1.58      4.61 o 
  -2   7  18       25.32       18.33      5.62 o 
  -1   7  18      677.09      708.43     19.45 o 
   0   7  18       17.76       16.74      4.42 o 
   1   7  18      129.21      123.89      8.88 o 
   2   7  18        1.27        2.98      4.13 o 
   3   7  18      107.86      125.34     11.60 o 
   4   7  18      425.10      440.13     31.45 o 
   5   7  18      150.28      157.46     26.74 o 
  -3   8  18      100.92       98.91      9.84 o 
  -2   8  18      283.27      255.12     13.62 o 
  -1   8  18       64.17       80.62      7.52 o 
   0   8  18       69.17       76.92      6.85 o 
   1   8  18       80.87       90.36     13.05 o 
   2   8  18       88.61      108.13      9.79 o 
   3   8  18      183.43      197.31     16.18 o 
   4   8  18      125.26      157.97     13.05 o 
   5   8  18        0.12       -3.57      8.73 o 
  -2   9  18       29.10       37.21      7.16 o 
  -1   9  18       75.43       74.06     10.15 o 
   0   9  18        2.15        4.79      8.01 o 
   1   9  18        2.66        2.93      4.36 o 
   2   9  18      181.06      149.74     13.21 o 
   3   9  18        0.28       -2.49      5.90 o 
   4   9  18       20.46       16.99      7.36 o 
   5   9  18       10.25        0.89     16.55 o 
  -2  10  18       93.83      101.48     15.34 o 
  -1  10  18       21.43       24.41      7.97 o 
   0  10  18       20.54       19.20      6.61 o 
   1  10  18      130.05      141.77     16.54 o 
   2  10  18      102.97       84.62     11.15 o 
   3  10  18       13.99        9.52      7.02 o 
   4  10  18       40.69       67.46     18.85 o 
   0  11  18        1.54       -1.01      6.33 o 
   1  11  18        1.23      -10.95      7.30 o 
   2  11  18        8.86        2.93      8.59 o 
   3  11  18       21.55       14.49      7.83 o 
  -3  -8  19        1.56       -8.04      6.88 o 
  -2  -8  19       25.50       37.00      9.60 o 
  -1  -8  19        0.41        5.81      7.60 o 
   0  -8  19       42.65       55.94     11.06 o 
   1  -8  19        0.05       21.85      7.90 o 
  -4  -7  19       76.96       81.60     11.45 o 
  -3  -7  19        0.01        1.37      7.32 o 
  -2  -7  19        7.23       -0.62      4.91 o 
  -1  -7  19       18.43        4.78      5.91 o 
   0  -7  19       91.46       99.05     10.63 o 
   1  -7  19        4.01       -4.02      5.60 o 
   2  -7  19        3.68        5.00      6.72 o 
  -4  -6  19       27.09       46.52      8.99 o 
  -3  -6  19        5.51        2.16      6.84 o 
  -2  -6  19       83.88       83.40      7.89 o 
  -1  -6  19      112.99      113.73      9.04 o 
   0  -6  19       99.06       89.76      9.42 o 
   1  -6  19       21.57       11.01      6.40 o 
   2  -6  19       31.00       43.72      8.48 o 
  -5  -5  19       44.04       47.13      9.04 o 
  -4  -5  19        3.43       -1.83      5.69 o 
  -3  -5  19        6.62        2.46      5.35 o 
  -2  -5  19      315.10      275.50     14.15 o 
  -1  -5  19       14.59       27.11      6.21 o 
   0  -5  19       48.23       45.13      6.53 o 
   1  -5  19       88.17       96.73     10.28 o 
   2  -5  19       34.00       35.99      8.51 o 
   3  -5  19        7.52       18.00      8.04 o 
  -5  -4  19       15.60       31.48      7.35 o 
  -4  -4  19        0.12        0.95      5.84 o 
  -3  -4  19       10.85       21.22      8.18 o 
  -2  -4  19       50.05       65.11      7.38 o 
  -1  -4  19       39.29       46.01      6.80 o 
   0  -4  19       59.21       52.72      7.33 o 
   1  -4  19        6.05        4.85      6.05 o 
   2  -4  19        2.36       -2.60      6.00 o 
   3  -4  19       22.45       27.44      8.05 o 
   4  -4  19        6.33        6.32      7.29 o 
  -5  -3  19       14.01       15.47      6.23 o 
  -4  -3  19       78.35       62.39     13.16 o 
  -3  -3  19        1.60        7.32      3.48 o 
  -2  -3  19       14.13       10.41      4.21 o 
  -1  -3  19      852.07      815.81     31.73 o 
   0  -3  19        1.01        0.72      4.58 o 
   1  -3  19        8.09        6.67      5.03 o 
   2  -3  19      182.81      135.67     12.29 o 
   3  -3  19        2.07       10.17      6.49 o 
   4  -3  19       65.91       78.28     10.99 o 
  -5  -2  19       16.70       22.05      6.01 o 
  -4  -2  19        5.32        0.42      4.65 o 
  -3  -2  19      106.20       87.48      7.37 o 
  -2  -2  19      245.84      242.36      9.73 o 
  -1  -2  19       87.02       74.28      9.20 o 
   0  -2  19      310.63      320.58     13.33 o 
   1  -2  19       18.45       27.58      5.83 o 
   2  -2  19       66.23       61.99      9.72 o 
   3  -2  19      121.08      155.33     18.08 o 
   4  -2  19       78.02       82.29     19.76 o 
  -5  -1  19       42.74       47.59      6.63 o 
  -4  -1  19        1.52        5.22      3.63 o 
  -3  -1  19       32.59       45.98      4.57 o 
  -2  -1  19        2.99        1.36      3.60 o 
  -1  -1  19      780.19      754.80     17.88 o 
   0  -1  19      518.64      521.25     16.59 o 
   1  -1  19        5.44        8.76      4.56 o 
   2  -1  19      113.29      109.25     14.14 o 
   3  -1  19      126.11       93.10     17.19 o 
   4  -1  19        1.91        9.66      5.99 o 
   5  -1  19      118.91      112.95     15.89 o 
  -5   0  19        5.12        1.24      5.33 o 
  -4   0  19        0.77       -4.98      3.32 o 
  -3   0  19      119.64      116.80      6.19 o 
  -2   0  19        0.46       -1.14      1.81 o 
  -1   0  19      706.20      655.76     13.54 o 
   0   0  19       13.97       28.34      4.21 o 
   1   0  19      240.16      186.18     10.64 o 
   2   0  19      360.27      320.62     15.44 o 
   3   0  19        1.76       -0.84      4.85 o 
   4   0  19       21.40       10.69      6.42 o 
   5   0  19        0.76        4.77      6.34 o 
  -5   1  19        0.47        2.63      9.64 o 
  -4   1  19        0.78       -0.55      3.26 o 
  -3   1  19       48.26       49.31      4.08 o 
  -2   1  19       76.16       81.00      5.35 o 
  -1   1  19        0.67        5.80      2.56 o 
   0   1  19      208.72      171.25      7.45 o 
   1   1  19       82.79       61.67      7.50 o 
   2   1  19       31.04       31.28      5.53 o 
   3   1  19      149.97      124.94     11.19 o 
   4   1  19        1.43       -4.35      4.91 o 
   5   1  19        1.48       -1.48      7.93 o 
  -5   2  19       28.60       25.42     12.93 o 
  -4   2  19      102.36       96.79     11.35 o 
  -3   2  19      264.52      254.90     11.20 o 
  -2   2  19        1.30        4.79      3.18 o 
  -1   2  19        8.66       10.92      2.88 o 
   0   2  19       54.96       39.07      4.05 o 
   1   2  19      486.33      437.94     13.42 o 
   2   2  19       13.03        9.79      4.65 o 
   3   2  19      107.74      101.70      9.90 o 
   4   2  19        2.81       -8.73      5.96 o 
   5   2  19        0.05       15.22      9.00 o 
  -5   3  19        0.05       14.68     11.83 o 
  -4   3  19       38.52       43.64      5.19 o 
  -3   3  19       60.37       45.05      5.19 o 
  -2   3  19      114.01      119.18      6.91 o 
  -1   3  19       39.32       49.19      3.92 o 
   0   3  19        0.89       -1.37      3.16 o 
   1   3  19      500.47      490.67     14.21 o 
   2   3  19      107.41      109.89      8.70 o 
   3   3  19       89.53       81.98      9.63 o 
   4   3  19        5.13        8.97      7.66 o 
   5   3  19        0.46        9.65      7.97 o 
  -5   4  19        0.08       -4.78      7.56 o 
  -4   4  19      151.50      133.43      8.72 o 
  -3   4  19       90.87      110.29     10.76 o 
  -2   4  19       43.14       55.53      6.04 o 
  -1   4  19       26.28       20.90      3.80 o 
   0   4  19        1.12        0.93      4.03 o 
   1   4  19      119.72      125.59      8.77 o 
   2   4  19      224.04      242.38     11.28 o 
   3   4  19       22.91       16.56      5.85 o 
   4   4  19        9.99        3.20      5.79 o 
   5   4  19       51.28       49.77     11.62 o 
  -4   5  19       13.70        5.15      4.84 o 
  -3   5  19       47.15       52.45      6.82 o 
  -2   5  19        0.98       -2.98      3.68 o 
  -1   5  19        1.17        5.80      3.77 o 
   0   5  19       37.06       42.66      5.58 o 
   1   5  19       73.07       65.30      8.22 o 
   2   5  19     1212.51     1252.20     30.79 o 
   3   5  19      232.75      192.58     13.49 o 
   4   5  19       42.69       47.79      8.36 o 
   5   5  19        2.70       14.22      8.95 o 
  -4   6  19       17.71       32.51      5.63 o 
  -3   6  19        3.57       10.44      4.74 o 
  -2   6  19       72.14       80.29      8.70 o 
  -1   6  19       96.84       88.07      7.69 o 
   0   6  19      285.51      258.03     12.74 o 
   1   6  19      158.46      166.64     10.57 o 
   2   6  19      341.68      337.20     14.65 o 
   3   6  19       63.58       61.39      8.67 o 
   4   6  19        0.48        4.39      8.10 o 
   5   6  19      141.71      140.93     17.20 o 
  -3   7  19        2.10        0.87      4.82 o 
  -2   7  19      184.56      188.48     11.33 o 
  -1   7  19        4.55        7.18      5.02 o 
   0   7  19      395.63      338.13     12.59 o 
   1   7  19      132.39      113.46      7.60 o 
   2   7  19        0.77       -3.99      4.65 o 
   3   7  19       10.52        9.37      5.94 o 
   4   7  19       16.42       20.41      9.98 o 
   5   7  19        0.02       -6.37      7.82 o 
  -3   8  19        1.14        4.48      5.40 o 
  -2   8  19        3.92        0.57      5.25 o 
  -1   8  19       12.25       11.13      5.69 o 
   0   8  19      192.88      244.17     12.23 o 
   1   8  19      205.45      253.10     12.07 o 
   2   8  19       56.45       69.40      6.94 o 
   3   8  19        0.04       -3.90      5.36 o 
   4   8  19        0.01        0.66      6.08 o 
   5   8  19       41.00       29.13     21.59 o 
  -2   9  19       13.48       23.47      6.66 o 
  -1   9  19       11.88       -8.04      5.85 o 
   0   9  19      164.49      126.41     10.65 o 
   1   9  19      158.68      174.35     12.26 o 
   2   9  19       33.91       30.04      8.25 o 
   3   9  19       68.06       75.83     10.17 o 
   4   9  19       12.24        8.24      6.83 o 
  -1  10  19       26.66       17.42      8.02 o 
   0  10  19        0.11       -0.51      6.42 o 
   1  10  19       46.41       51.28      8.37 o 
   2  10  19        0.92       -1.46      6.59 o 
   3  10  19        2.61        6.90      7.00 o 
   4  10  19        6.36       10.58     10.14 o 
   0  11  19       14.42       12.84      7.58 o 
   1  11  19        0.02       -7.45      6.72 o 
   2  11  19        7.23       -2.62      8.42 o 
   3  11  19        0.28      -12.22      8.14 o 
  -3  -8  20       22.88       27.59     16.00 o 
  -2  -8  20       45.90       45.19      8.52 o 
  -1  -8  20       10.40        5.72      6.36 o 
   0  -8  20       35.42       60.94      9.75 o 
  -4  -7  20      145.72      182.23     15.89 o 
  -3  -7  20       66.89       71.69     11.28 o 
  -2  -7  20        3.21       -0.71      6.08 o 
  -1  -7  20       22.77       33.96      7.60 o 
   0  -7  20        1.44        5.87      6.12 o 
   1  -7  20        5.48        6.50      7.02 o 
  -4  -6  20       29.70       18.97      8.26 o 
  -3  -6  20        0.02       -1.63      6.58 o 
  -2  -6  20        5.77       16.69      6.25 o 
  -1  -6  20        2.81        3.49      4.89 o 
   0  -6  20       11.38       -4.18      5.39 o 
   1  -6  20       30.68       29.23      7.37 o 
   2  -6  20       73.48       97.16     12.78 o 
  -5  -5  20       32.41       20.36      7.70 o 
  -4  -5  20        1.61        2.70      6.75 o 
  -3  -5  20       32.29       69.10     20.70 o 
  -2  -5  20        0.16        3.38      5.69 o 
  -1  -5  20        3.14       -4.02      5.10 o 
   0  -5  20       56.24       66.72      8.56 o 
   1  -5  20       41.99       54.19      9.55 o 
   2  -5  20       11.19       17.74      8.06 o 
   3  -5  20       63.28       61.39     11.73 o 
  -5  -4  20        4.45        7.82      6.45 o 
  -4  -4  20       22.59       23.42      7.00 o 
  -3  -4  20        0.05        5.79      6.19 o 
  -2  -4  20       42.79       24.64      7.21 o 
  -1  -4  20        8.17       23.34      8.92 o 
   0  -4  20       17.25       27.75      6.44 o 
   1  -4  20       41.85       30.16      7.72 o 
   2  -4  20       25.99       23.35      7.69 o 
   3  -4  20       93.31      108.53     12.50 o 
  -5  -3  20       54.90       63.20     10.17 o 
  -4  -3  20      103.13       94.88      9.51 o 
  -3  -3  20       10.96       -0.89      6.36 o 
  -2  -3  20       27.06       31.50      5.70 o 
  -1  -3  20      150.07      163.45     10.63 o 
   0  -3  20       12.79       17.86      5.67 o 
   1  -3  20      131.40       99.71      9.33 o 
   2  -3  20       83.21       78.24     10.13 o 
   3  -3  20        1.14        3.21      6.34 o 
   4  -3  20        0.52       12.00      7.17 o 
  -5  -2  20       61.85       68.21      9.55 o 
  -4  -2  20       25.31       19.79      9.26 o 
  -3  -2  20        0.02        2.50      5.06 o 
  -2  -2  20       59.37       69.17      5.94 o 
  -1  -2  20        1.25        7.23      4.48 o 
   0  -2  20       13.09        4.98      4.79 o 
   1  -2  20      318.00      367.08     15.02 o 
   2  -2  20       23.37        4.37      6.20 o 
   3  -2  20       73.19       45.26     17.43 o 
   4  -2  20        0.72        4.33      6.33 o 
  -5  -1  20        6.02        6.66      5.21 o 
  -4  -1  20        3.37        4.61      4.31 o 
  -3  -1  20        6.05       18.41      4.58 o 
  -2  -1  20       65.50       58.42      5.15 o 
  -1  -1  20      304.31      300.50     10.81 o 
   0  -1  20     1585.18     1565.95     35.48 o 
   1  -1  20      143.04      143.86     12.75 o 
   2  -1  20      229.54      191.67     12.07 o 
   3  -1  20        1.77        5.16      5.91 o 
   4  -1  20        0.00       -2.41      5.48 o 
  -5   0  20      145.47      153.99     16.33 o 
  -4   0  20      123.71      111.13      8.51 o 
  -3   0  20       21.89       28.82      4.30 o 
  -2   0  20       10.62       19.06      3.02 o 
  -1   0  20      918.06      954.39     19.14 o 
   0   0  20      309.90      252.86     11.90 o 
   1   0  20      893.02      835.28     35.61 o 
   2   0  20       76.13       92.70      8.47 o 
   3   0  20        9.48        3.45      5.63 o 
   4   0  20       37.06       39.60     10.30 o 
   5   0  20       35.36       33.78     11.00 o 
  -5   1  20      468.54      457.54     55.55 o 
  -4   1  20       26.44       34.63      7.10 o 
  -3   1  20        2.63        4.39      4.19 o 
  -2   1  20       70.79       52.29      5.75 o 
  -1   1  20      402.58      434.09     11.46 o 
   0   1  20      594.61      535.00     14.85 o 
   1   1  20     1746.48     1699.14     46.18 o 
   2   1  20       11.06       18.27      4.92 o 
   3   1  20       31.14       19.99      6.34 o 
   4   1  20       82.96       75.95      9.73 o 
   5   1  20        5.26        8.43      8.46 o 
  -5   2  20       55.50       48.37     21.04 o 
  -4   2  20       59.67       67.49      9.20 o 
  -3   2  20        3.57        3.51      4.29 o 
  -2   2  20       71.12      110.88      7.44 o 
  -1   2  20      542.82      605.84     12.67 o 
   0   2  20      915.62      873.75     24.27 o 
   1   2  20      289.87      299.36     15.06 o 
   2   2  20       58.94       47.58      6.71 o 
   3   2  20        0.06       -2.30      5.15 o 
   4   2  20        7.27      -13.48      8.99 o 
   5   2  20      129.57      143.21     17.49 o 
  -5   3  20       23.00       -2.19     10.74 o 
  -4   3  20       59.33       60.74     10.41 o 
  -3   3  20        1.77       -4.49      3.69 o 
  -2   3  20     1793.65     1902.20     39.71 o 
  -1   3  20      568.26      517.73     13.20 o 
   0   3  20       57.89       69.60      5.85 o 
   1   3  20      688.88      708.36     20.37 o 
   2   3  20        0.08       -2.15      4.69 o 
   3   3  20        5.29        6.27      7.12 o 
   4   3  20        5.28       10.93      7.61 o 
   5   3  20       12.98       12.33      8.89 o 
  -4   4  20        2.26       11.62     10.69 o 
  -3   4  20        0.79       -2.07      3.91 o 
  -2   4  20      564.12      550.92     27.14 o 
  -1   4  20      114.21      127.85      6.66 o 
   0   4  20       46.44       36.36      4.93 o 
   1   4  20      364.31      333.41     13.41 o 
   2   4  20      104.51      114.26     11.99 o 
   3   4  20        1.67        9.99      7.67 o 
   4   4  20      124.39      120.92     15.17 o 
   5   4  20        3.51        1.10      7.80 o 
  -4   5  20        2.67       -3.99      4.25 o 
  -3   5  20       14.80       15.35      5.30 o 
  -2   5  20       16.04        6.89      4.92 o 
  -1   5  20       81.77       90.26      6.62 o 
   0   5  20      756.79      715.41     20.03 o 
   1   5  20      225.25      228.62     14.58 o 
   2   5  20     2147.35     2264.50     48.99 o 
   3   5  20       24.79       28.45      9.17 o 
   4   5  20       18.58       11.59      8.60 o 
   5   5  20      184.23      198.23     21.37 o 
  -4   6  20        1.18       -3.99      5.42 o 
  -3   6  20        5.89        0.38      5.05 o 
  -2   6  20      215.38      194.87     12.86 o 
  -1   6  20      227.62      205.22     19.40 o 
   0   6  20       27.24       33.26      5.36 o 
   1   6  20        7.85       11.76      5.17 o 
   2   6  20       66.10       49.61      7.21 o 
   3   6  20       34.24       36.90     11.13 o 
   4   6  20       94.55       73.88     13.01 o 
   5   6  20      235.07      205.46     33.64 o 
  -3   7  20       79.34       79.86      8.14 o 
  -2   7  20       59.41       55.46      7.31 o 
  -1   7  20      153.43      175.78     10.77 o 
   0   7  20      432.63      524.00     19.96 o 
   1   7  20        4.69        4.92      4.54 o 
   2   7  20        0.04        0.41      4.78 o 
   3   7  20       19.66       16.13      6.47 o 
   4   7  20      141.05      159.27     30.13 o 
   5   7  20        0.05       11.48      9.92 o 
  -3   8  20       46.91       44.36      7.31 o 
  -2   8  20       34.12       33.01      6.76 o 
  -1   8  20       38.14       29.96      7.03 o 
   0   8  20      110.05       68.14      8.50 o 
   1   8  20        3.42        1.65      4.62 o 
   2   8  20       33.98       19.07      6.29 o 
   3   8  20      106.63      125.07     12.21 o 
   4   8  20       24.43        0.40      8.73 o 
   5   8  20        5.55       -0.25     11.07 o 
  -2   9  20       20.24       12.37      7.31 o 
  -1   9  20      161.97      158.07     13.91 o 
   0   9  20       83.13      113.94     10.27 o 
   1   9  20       59.56       65.71      8.74 o 
   2   9  20      118.64      139.56     26.23 o 
   3   9  20       69.22       55.92      9.41 o 
   4   9  20        0.04        3.37      8.87 o 
  -1  10  20        2.86       -1.75      6.90 o 
   0  10  20        3.19       -9.01      6.01 o 
   1  10  20       81.89      111.98     17.17 o 
   2  10  20       27.11       12.03      7.01 o 
   3  10  20        4.06       -6.07      5.77 o 
   4  10  20       25.95       31.64     15.89 o 
   0  11  20        2.02       -6.98      6.46 o 
   1  11  20        6.01       12.54      8.00 o 
   2  11  20        0.01      -10.19      6.79 o 
   3  11  20       81.32       87.42     12.42 o 
  -2  -8  21        0.07        0.34      6.36 o 
  -1  -8  21        0.00       -6.41      8.46 o 
  -3  -7  21       13.63       -1.00     10.15 o 
  -2  -7  21        7.42       12.65      6.52 o 
  -1  -7  21       51.04       48.46      9.13 o 
   0  -7  21       43.63       59.09      8.93 o 
   1  -7  21        6.55       22.34      7.75 o 
  -4  -6  21       42.04       41.33      9.42 o 
  -3  -6  21        2.45        3.20      7.20 o 
  -2  -6  21      103.34      109.75     11.77 o 
  -1  -6  21       13.63       18.44      7.73 o 
   0  -6  21        2.24        4.36      7.12 o 
   1  -6  21        4.42       -0.12      8.55 o 
   2  -6  21        1.07        2.65      7.62 o 
  -4  -5  21        0.72       -3.58      6.69 o 
  -3  -5  21        0.12        3.21     11.24 o 
  -2  -5  21       43.30       57.70      7.99 o 
  -1  -5  21        0.24        0.26      5.14 o 
   0  -5  21        0.22       -3.64      5.83 o 
   1  -5  21      169.52      164.47     14.56 o 
   2  -5  21        0.46        0.28      9.42 o 
  -5  -4  21        6.10        3.72      8.26 o 
  -4  -4  21       25.52       45.69      8.55 o 
  -3  -4  21        0.66        6.60      6.08 o 
  -2  -4  21        4.25        8.24      5.24 o 
  -1  -4  21       55.89       57.44      7.52 o 
   0  -4  21      206.97      212.98     13.38 o 
   1  -4  21       22.67       20.23      7.82 o 
   2  -4  21       14.38       16.16      8.79 o 
   3  -4  21       41.37       49.70     11.46 o 
  -5  -3  21        9.89       16.06      8.37 o 
  -4  -3  21        0.58        3.45      5.70 o 
  -3  -3  21        0.03       -3.09      5.08 o 
  -2  -3  21      284.04      254.13     12.78 o 
  -1  -3  21      336.55      339.47     14.78 o 
   0  -3  21      112.02      132.06     10.15 o 
   1  -3  21       69.05       65.41      8.20 o 
   2  -3  21       42.99       29.44      7.86 o 
   3  -3  21        0.05        8.60      6.83 o 
   4  -3  21      199.66      227.95     17.87 o 
  -5  -2  21       33.52       34.67      8.33 o 
  -4  -2  21        0.00       -2.60      4.85 o 
  -3  -2  21       52.68       42.61      7.26 o 
  -2  -2  21      137.94      143.44      8.25 o 
  -1  -2  21       33.02       13.92      5.32 o 
   0  -2  21      151.13      136.77     10.41 o 
   1  -2  21        9.72       11.36      5.99 o 
   2  -2  21       14.59       20.57      7.08 o 
   3  -2  21       43.55       40.25      8.45 o 
   4  -2  21        2.21        9.54      8.65 o 
  -5  -1  21       25.15       33.18      8.27 o 
  -4  -1  21        0.04        0.78      4.11 o 
  -3  -1  21        0.71        1.14      4.58 o 
  -2  -1  21       20.62       21.61      4.10 o 
  -1  -1  21      167.60      204.59     11.04 o 
   0  -1  21      674.44      675.11     20.20 o 
   1  -1  21        3.12        2.88      5.00 o 
   2  -1  21       54.10       47.78      8.08 o 
   3  -1  21        6.37        1.99      5.91 o 
   4  -1  21       25.66       23.51      7.65 o 
  -5   0  21       32.46       33.32      7.90 o 
  -4   0  21        8.01       13.43      4.95 o 
  -3   0  21       12.53       13.64      4.42 o 
  -2   0  21       46.78       44.11      3.87 o 
  -1   0  21        2.76       12.72      3.97 o 
   0   0  21      247.11      213.15     11.54 o 
   1   0  21      176.43      185.10     11.35 o 
   2   0  21       90.08      116.81      9.53 o 
   3   0  21       26.88       25.54      7.25 o 
   4   0  21       10.25       11.98      6.87 o 
  -5   1  21       23.39        8.90      5.84 o 
  -4   1  21       25.98       19.90      4.99 o 
  -3   1  21      212.57      235.47     18.83 o 
  -2   1  21       90.27       79.22      5.86 o 
  -1   1  21       66.28       53.87      5.41 o 
   0   1  21        6.33       14.00      4.92 o 
   1   1  21      535.84      534.15     17.45 o 
   2   1  21        2.46       -6.14      4.10 o 
   3   1  21       33.02       23.20      7.13 o 
   4   1  21       41.83       39.26      8.23 o 
   5   1  21        1.05       -6.02      8.11 o 
  -5   2  21        0.18        0.70      4.62 o 
  -4   2  21        0.79       -2.97      4.42 o 
  -3   2  21      236.32      245.12     11.94 o 
  -2   2  21        1.67       -7.16      4.78 o 
  -1   2  21        0.15        3.63      3.07 o 
   0   2  21        3.79        6.71      3.88 o 
   1   2  21        0.15        2.43      4.46 o 
   2   2  21       74.92       53.87      7.13 o 
   3   2  21       17.64       31.15      7.13 o 
   4   2  21        0.75        4.27      8.33 o 
   5   2  21        3.36        7.41      9.17 o 
  -4   3  21       37.85       65.90     11.87 o 
  -3   3  21       54.71       41.20      6.22 o 
  -2   3  21      477.57      470.71     15.02 o 
  -1   3  21       55.65       63.78      5.66 o 
   0   3  21       18.29       24.53      5.92 o 
   1   3  21        0.31       -1.79      4.16 o 
   2   3  21      203.26      204.16     14.01 o 
   3   3  21        4.83        9.38      7.59 o 
   4   3  21        8.68        3.53      7.58 o 
   5   3  21       53.17       63.73     12.75 o 
  -4   4  21       12.79       19.05      5.25 o 
  -3   4  21        9.91       10.30      4.79 o 
  -2   4  21        0.24        0.55      4.64 o 
  -1   4  21      103.23      106.75      7.07 o 
   0   4  21       42.30       33.62      5.46 o 
   1   4  21       27.59       33.05      6.08 o 
   2   4  21        6.64        0.85      4.64 o 
   3   4  21      221.11      211.38     18.65 o 
   4   4  21        4.31       11.31      7.77 o 
   5   4  21        4.27       11.47      9.17 o 
  -4   5  21        1.84        4.12      6.34 o 
  -3   5  21       80.43       97.82      9.07 o 
  -2   5  21        1.50        4.49      5.13 o 
  -1   5  21       38.38       31.50      4.82 o 
   0   5  21        4.53        6.32      4.70 o 
   1   5  21       50.56       73.71      7.80 o 
   2   5  21       47.02       61.62      7.73 o 
   3   5  21      209.92      205.42     18.67 o 
   4   5  21       19.55       11.27      8.63 o 
   5   5  21       32.58       19.72     10.23 o 
  -4   6  21       44.05       32.43      7.17 o 
  -3   6  21       56.08       46.38      7.31 o 
  -2   6  21        5.76        8.73      5.63 o 
  -1   6  21        0.04        1.65      5.23 o 
   0   6  21       19.89       28.67      9.22 o 
   1   6  21      402.22      395.34     22.52 o 
   2   6  21      244.34      253.58     13.85 o 
   3   6  21       12.84        1.78      5.69 o 
   4   6  21        0.31        5.96      8.52 o 
   5   6  21       51.74       45.53     12.26 o 
  -3   7  21       28.97       18.30      5.88 o 
  -2   7  21       24.21       26.07      6.36 o 
  -1   7  21        4.31        4.79      5.98 o 
   0   7  21      439.81      454.10     16.63 o 
   1   7  21      356.65      349.71     13.82 o 
   2   7  21      193.79      188.43     12.50 o 
   3   7  21        0.85       -2.91      7.32 o 
   4   7  21       10.32       22.75      9.75 o 
   5   7  21        1.90       -1.57      9.32 o 
  -2   8  21        1.31        0.86      5.37 o 
  -1   8  21      270.73      288.47     15.26 o 
   0   8  21      488.97      422.44     16.92 o 
   1   8  21        0.89       -4.14      4.43 o 
   2   8  21       42.25       40.76      8.34 o 
   3   8  21        2.34       -4.83      5.86 o 
   4   8  21       18.20       24.49     11.23 o 
  -2   9  21        0.40        1.06      6.56 o 
  -1   9  21       29.20       23.21      7.69 o 
   0   9  21       25.65       23.01      6.68 o 
   1   9  21        9.12       -1.53      5.70 o 
   2   9  21        0.36        5.00      6.60 o 
   3   9  21       10.75        0.14      6.44 o 
   4   9  21        6.65        0.42      9.42 o 
  -1  10  21        0.10        6.20      7.01 o 
   0  10  21       27.97       22.19      8.26 o 
   1  10  21      112.76      153.45     14.43 o 
   2  10  21        0.08       -1.84      8.44 o 
   3  10  21        0.21        4.07      7.15 o 
   1  11  21       23.78        9.86      8.99 o 
   2  11  21        0.95        1.63      7.80 o 
  -3  -7  22       17.42       18.31      9.11 o 
  -2  -7  22        7.03       26.64      9.22 o 
  -1  -7  22        6.63        1.00      7.59 o 
   0  -7  22        0.28       -1.03      6.59 o 
  -4  -6  22       21.77       13.53      8.38 o 
  -3  -6  22       11.75       12.53      8.07 o 
  -2  -6  22       27.09       29.04      7.28 o 
  -1  -6  22       14.11       10.47      7.54 o 
   0  -6  22       17.62       11.57      7.71 o 
   1  -6  22       56.48       63.31     10.95 o 
  -4  -5  22       24.09       27.50      8.29 o 
  -3  -5  22       85.40       72.77     10.54 o 
  -2  -5  22        7.11       -6.19      5.33 o 
  -1  -5  22        0.78        0.66      5.75 o 
   0  -5  22       16.45        9.71      6.97 o 
   1  -5  22        8.73       10.72     11.47 o 
   2  -5  22        8.00       11.06      7.67 o 
  -4  -4  22       44.71       26.87      7.75 o 
  -3  -4  22       51.14       59.57     12.34 o 
  -2  -4  22        4.48       14.78      5.73 o 
  -1  -4  22        3.60        1.17      5.37 o 
   0  -4  22      103.47      100.17      9.88 o 
   1  -4  22       30.54       15.06      7.23 o 
   2  -4  22      126.96      129.46     13.52 o 
   3  -4  22       21.16       17.58      8.45 o 
  -5  -3  22       27.55       25.73     16.11 o 
  -4  -3  22        0.14        3.02      6.03 o 
  -3  -3  22        0.23       -0.61      5.54 o 
  -2  -3  22        3.34        7.04      5.28 o 
  -1  -3  22        2.03        5.07      5.22 o 
   0  -3  22      135.17      151.39     13.57 o 
   1  -3  22      187.44      186.26     14.80 o 
   2  -3  22        2.26       -5.47      5.99 o 
   3  -3  22       22.25       14.66      9.76 o 
  -5  -2  22        8.66       11.91      7.16 o 
  -4  -2  22       10.15       18.65      6.28 o 
  -3  -2  22        4.78       -4.92      5.16 o 
  -2  -2  22        2.91        2.02      4.23 o 
  -1  -2  22        0.68        2.39      4.94 o 
   0  -2  22      594.64      507.77     32.07 o 
   1  -2  22      276.26      255.59     14.20 o 
   2  -2  22        0.42       -3.81      5.61 o 
   3  -2  22       28.15       12.94      7.02 o 
   4  -2  22        0.48       -6.93      6.45 o 
  -5  -1  22        0.32       -7.45      7.23 o 
  -4  -1  22      121.06      138.44     10.46 o 
  -3  -1  22       73.76       97.07     15.71 o 
  -2  -1  22       71.73       92.42      6.62 o 
  -1  -1  22       92.33       92.96      9.90 o 
   0  -1  22      393.38      424.51     15.74 o 
   1  -1  22       46.02       30.52     10.38 o 
   2  -1  22      373.93      355.92     18.78 o 
   3  -1  22        0.01        8.03      6.23 o 
   4  -1  22        0.13       -3.15      6.45 o 
  -5   0  22      228.74      220.80     15.81 o 
  -4   0  22       97.23       98.08      8.86 o 
  -3   0  22       13.39        9.87      4.67 o 
  -2   0  22        0.21       -1.36      2.66 o 
  -1   0  22       44.92       56.46      5.86 o 
   0   0  22       10.88        9.46      5.03 o 
   1   0  22      506.40      434.06     16.25 o 
   2   0  22       95.32       86.72      9.58 o 
   3   0  22        0.28        7.42      6.15 o 
   4   0  22       19.87       24.08      7.74 o 
  -5   1  22       83.33      112.86     15.12 o 
  -4   1  22        3.13        8.59      7.34 o 
  -3   1  22       24.94       25.53      5.73 o 
  -2   1  22        1.71       -1.05      2.21 o 
  -1   1  22      457.83      413.70     12.49 o 
   0   1  22     2478.32     2417.70     50.57 o 
   1   1  22       92.01      113.60      9.33 o 
   2   1  22        0.27        3.33      5.03 o 
   3   1  22       10.98        9.64      5.99 o 
   4   1  22        2.64       -4.01      5.55 o 
  -4   2  22       67.23       62.59      6.57 o 
  -3   2  22       45.27       36.89      6.54 o 
  -2   2  22        1.27        4.10      4.03 o 
  -1   2  22     1049.31     1082.19     21.51 o 
   0   2  22      832.45      834.38     20.57 o 
   1   2  22       96.20       92.70      8.61 o 
   2   2  22       24.59       19.07      5.59 o 
   3   2  22       59.26       53.00      8.67 o 
   4   2  22        2.18        9.97      8.63 o 
   5   2  22       11.75        4.35     14.68 o 
  -4   3  22      126.93      142.39     13.13 o 
  -3   3  22        9.43        4.06      4.67 o 
  -2   3  22       30.81       17.10      5.44 o 
  -1   3  22      424.91      408.12     12.49 o 
   0   3  22        8.06        1.25      4.30 o 
   1   3  22     2143.94     2048.86     45.02 o 
   2   3  22       38.04       43.12      7.92 o 
   3   3  22       43.30       40.59     12.05 o 
   4   3  22       64.23       60.54     12.13 o 
   5   3  22       26.74       19.83     11.18 o 
  -4   4  22       39.32       55.73     10.85 o 
  -3   4  22        6.65        6.49      4.99 o 
  -2   4  22      215.04      234.19     13.14 o 
  -1   4  22       87.62      116.50      7.43 o 
   0   4  22       96.25       98.08      8.73 o 
   1   4  22      181.12      169.87     11.22 o 
   2   4  22       18.45       13.90      6.45 o 
   3   4  22       15.18        7.60      9.09 o 
   4   4  22       91.21       81.57     13.40 o 
   5   4  22       49.92       27.42     11.06 o 
  -4   5  22        2.97        1.08      6.58 o 
  -3   5  22       18.32       20.66      5.95 o 
  -2   5  22      174.45      175.46     12.17 o 
  -1   5  22     1077.71      993.35     22.29 o 
   0   5  22        7.98        1.73      4.38 o 
   1   5  22      196.45      193.54     11.80 o 
   2   5  22        8.06        3.58      5.21 o 
   3   5  22        0.37       -5.46      7.19 o 
   4   5  22       38.16       25.09      9.97 o 
   5   5  22      128.85      141.70     18.13 o 
  -3   6  22        2.23        4.31      5.35 o 
  -2   6  22       49.23       60.65      9.44 o 
  -1   6  22      203.79      187.52     13.77 o 
   0   6  22        0.57       -5.40      4.29 o 
   1   6  22      243.88      231.74     13.15 o 
   2   6  22       59.09       80.23     11.58 o 
   3   6  22        4.89        6.92      7.57 o 
   4   6  22      131.68      145.11     17.42 o 
   5   6  22       32.37       38.52     13.26 o 
  -3   7  22        1.70        0.63      5.03 o 
  -2   7  22       81.56       72.04      9.35 o 
  -1   7  22       17.85        8.32      7.54 o 
   0   7  22      689.61      604.81     19.84 o 
   1   7  22       33.44       12.99      5.25 o 
   2   7  22      144.07      153.13     11.57 o 
   3   7  22       54.61       61.31      9.37 o 
   4   7  22      132.18      124.85     17.12 o 
  -2   8  22        0.17        9.95      5.67 o 
  -1   8  22       41.69       29.24      8.73 o 
   0   8  22       79.20      117.76     10.31 o 
   1   8  22       12.82       12.03      5.04 o 
   2   8  22       15.22       19.68      7.24 o 
   3   8  22       65.26       54.75     10.27 o 
   4   8  22        0.23        5.59      9.44 o 
  -2   9  22        1.14      -10.62      7.08 o 
  -1   9  22      137.42      147.45     13.80 o 
   0   9  22       40.44       63.89     10.51 o 
   1   9  22        4.62        4.06      6.17 o 
   2   9  22      116.71      107.96     15.57 o 
   3   9  22        0.14       -8.44      5.63 o 
   4   9  22       17.98       13.05     10.73 o 
   0  10  22        1.67       -5.03      7.33 o 
   1  10  22       18.20       25.19      8.23 o 
   2  10  22        1.43       -5.93      6.58 o 
   3  10  22       51.85       76.03     12.44 o 
  -2  -7  23        2.33       14.82     12.71 o 
  -1  -7  23       13.95       16.34      8.55 o 
   0  -7  23        9.75       24.13     11.31 o 
  -3  -6  23       13.62        3.91      7.93 o 
  -2  -6  23        3.40        8.87      6.51 o 
  -1  -6  23        1.02        3.10      6.92 o 
   0  -6  23        0.07        4.51      7.34 o 
   1  -6  23        6.38       15.51      8.76 o 
  -4  -5  23        3.38       12.77      7.60 o 
  -3  -5  23       39.72       20.65     20.86 o 
  -2  -5  23       14.15       20.18      6.68 o 
  -1  -5  23       45.57       47.93      7.83 o 
   0  -5  23       22.46       15.29      7.80 o 
   1  -5  23        3.27        3.81      8.08 o 
   2  -5  23        4.77        0.11      7.40 o 
  -4  -4  23        2.86       -0.49      6.43 o 
  -3  -4  23       23.85       22.52      7.39 o 
  -2  -4  23       14.92        6.92      5.48 o 
  -1  -4  23       58.58       51.93      7.92 o 
   0  -4  23        0.05       -2.18      6.16 o 
   1  -4  23        3.38        4.16      6.69 o 
   2  -4  23       15.93       14.20      8.15 o 
  -4  -3  23       24.21       48.06      8.47 o 
  -3  -3  23        5.47       12.70      6.69 o 
  -2  -3  23       29.17       40.69      6.73 o 
  -1  -3  23      244.92      272.94     14.41 o 
   0  -3  23        0.16        0.23      7.88 o 
   1  -3  23       92.93       83.91     11.63 o 
   2  -3  23       24.98       23.59      7.93 o 
   3  -3  23       10.36        6.23      7.75 o 
  -4  -2  23        2.09        0.86      5.42 o 
  -3  -2  23        0.02       12.48      6.09 o 
  -2  -2  23        7.13        8.94      4.81 o 
  -1  -2  23        6.84        5.80      5.10 o 
   0  -2  23      131.28      132.81     10.63 o 
   1  -2  23       59.19       44.55      7.45 o 
   2  -2  23        5.59        0.06      6.99 o 
   3  -2  23       72.55       48.47     16.54 o 
  -5  -1  23       11.92        8.99      8.77 o 
  -4  -1  23       12.01       28.63      6.51 o 
  -3  -1  23       14.53        6.56      5.39 o 
  -2  -1  23       89.92      102.28      7.11 o 
  -1  -1  23      462.68      400.12     14.69 o 
   0  -1  23        0.02       -1.00      4.84 o 
   1  -1  23       44.37       57.14      7.76 o 
   2  -1  23        0.40       10.21      6.16 o 
   3  -1  23       33.72       30.21      8.16 o 
   4  -1  23       60.57       84.83     14.72 o 
  -4   0  23        7.73        4.72      5.19 o 
  -3   0  23        5.91        7.61      4.59 o 
  -2   0  23      231.86      239.05      9.70 o 
  -1   0  23       68.25       90.17      8.41 o 
   0   0  23       21.27       25.04      5.98 o 
   1   0  23       75.97       68.80      7.97 o 
   2   0  23        7.47        1.55      5.77 o 
   3   0  23       53.05       77.18     10.64 o 
   4   0  23       30.51       28.75      8.28 o 
  -4   1  23       17.35       17.39      5.43 o 
  -3   1  23      173.74      177.97     11.75 o 
  -2   1  23      148.05      141.79      7.44 o 
  -1   1  23       37.94       17.80      3.79 o 
   0   1  23      307.60      317.09     15.62 o 
   1   1  23      222.96      228.70     13.02 o 
   2   1  23      135.73      130.59     10.44 o 
   3   1  23       42.31       21.13      7.22 o 
   4   1  23        7.67       -6.11      5.59 o 
  -4   2  23       55.61       72.59     15.23 o 
  -3   2  23       97.49       96.27      9.73 o 
  -2   2  23       13.88       15.01      5.78 o 
  -1   2  23      548.31      665.30     15.76 o 
   0   2  23       63.02       62.97      6.65 o 
   1   2  23      175.74      199.55     12.22 o 
   2   2  23      126.20      153.69     11.41 o 
   3   2  23       72.62       79.24     10.22 o 
   4   2  23        0.95       14.14      9.30 o 
  -4   3  23       20.84       11.30      5.19 o 
  -3   3  23        1.50       -6.99      4.66 o 
  -2   3  23       13.60       13.36      6.40 o 
  -1   3  23        1.51        1.39      3.81 o 
   0   3  23       82.98       66.55      7.46 o 
   1   3  23      932.27     1053.51     27.93 o 
   2   3  23      218.95      224.43     15.64 o 
   3   3  23        3.64        5.75      7.74 o 
   4   3  23       43.38       41.37     11.01 o 
   5   3  23        1.99       -6.45      8.10 o 
  -4   4  23        3.40        9.93      7.01 o 
  -3   4  23       44.35       56.42      7.44 o 
  -2   4  23        8.74       12.99      5.53 o 
  -1   4  23        8.77        2.98      5.20 o 
   0   4  23       21.80       28.15      8.13 o 
   1   4  23       79.79       88.52      8.79 o 
   2   4  23       16.71       15.66      6.99 o 
   3   4  23      192.28      193.26     28.71 o 
   4   4  23        5.05        4.00     10.63 o 
   5   4  23        2.50       -0.01      8.83 o 
  -4   5  23       50.59       60.91     10.01 o 
  -3   5  23       25.26       26.32      6.52 o 
  -2   5  23      108.02       90.24      9.24 o 
  -1   5  23        2.99        2.94      4.81 o 
   0   5  23       28.60       23.53      5.71 o 
   1   5  23      133.77      114.23      9.71 o 
   2   5  23      170.13      172.70     11.84 o 
   3   5  23       95.08       92.20     13.79 o 
   4   5  23       50.00       45.06     11.84 o 
   5   5  23       17.08       41.20     12.54 o 
  -3   6  23        4.80        3.16      5.35 o 
  -2   6  23        5.41       -0.11      5.20 o 
  -1   6  23        8.58        7.13      6.03 o 
   0   6  23       42.33       37.45      7.94 o 
   1   6  23      278.31      266.79     14.35 o 
   2   6  23      159.31      161.08     11.79 o 
   3   6  23       17.82       20.68      9.37 o 
   4   6  23        2.14       -1.04     11.18 o 
  -3   7  23       62.52       73.79      8.27 o 
  -2   7  23       39.59       46.72     13.03 o 
  -1   7  23      148.99      151.22     12.86 o 
   0   7  23      125.47      136.54     18.44 o 
   1   7  23      254.90      229.16     17.71 o 
   2   7  23       17.98       16.25      7.02 o 
   3   7  23        7.63       18.86      7.18 o 
   4   7  23        5.98       11.18     28.16 o 
  -2   8  23        1.83       -1.43      5.45 o 
  -1   8  23       25.48       19.36      7.66 o 
   0   8  23      235.55      257.71     14.61 o 
   1   8  23       38.26       41.94      7.64 o 
   2   8  23       41.69       34.18      8.34 o 
   3   8  23        0.45        3.41      6.95 o 
   4   8  23        1.38       -7.45     12.82 o 
  -1   9  23       25.57       32.00      9.05 o 
   0   9  23      194.97      220.68     17.04 o 
   1   9  23       96.56       78.67     10.34 o 
   2   9  23       19.35       26.14      8.15 o 
   3   9  23        0.65       -6.99      6.30 o 
   0  10  23       79.61       59.13     11.25 o 
   1  10  23       64.03       68.37     11.12 o 
   2  10  23        0.10        6.94      7.34 o 
  -3  -6  24      170.87      178.30     16.33 o 
  -2  -6  24       50.23       60.41     10.94 o 
  -1  -6  24        1.55       -6.03      9.07 o 
   0  -6  24        9.54        9.55      8.41 o 
  -3  -5  24       60.50       75.58     10.94 o 
  -2  -5  24       29.21       24.18      8.75 o 
  -1  -5  24        0.86        0.44      6.37 o 
   0  -5  24        0.53        0.19      6.80 o 
   1  -5  24        1.78        7.10      7.56 o 
  -4  -4  24        5.34       -1.54      8.31 o 
  -3  -4  24        2.11        1.14      6.50 o 
  -2  -4  24       31.24       32.05      8.55 o 
  -1  -4  24       23.32        8.25      7.43 o 
   0  -4  24        3.44        0.17      8.64 o 
   1  -4  24       76.87       69.96     13.91 o 
   2  -4  24       77.53       90.97     14.31 o 
  -4  -3  24       23.06       45.62      8.72 o 
  -3  -3  24       39.40       67.95      9.71 o 
  -2  -3  24       60.68       62.82      7.81 o 
  -1  -3  24        7.82        8.52      5.76 o 
   0  -3  24       25.61       16.85      6.25 o 
   1  -3  24       82.00       89.89     11.38 o 
   2  -3  24        0.96       -8.81      6.14 o 
   3  -3  24       34.10       42.00     10.06 o 
  -4  -2  24       17.03       11.47      6.33 o 
  -3  -2  24       76.51       82.98     24.54 o 
  -2  -2  24       15.99       17.53      6.20 o 
  -1  -2  24      108.11      104.99      9.36 o 
   0  -2  24       67.72       90.87      9.06 o 
   1  -2  24       23.08       14.64      7.18 o 
   2  -2  24       58.41       59.77     10.26 o 
   3  -2  24       48.28       44.09      9.73 o 
  -4  -1  24       77.71       98.00      9.64 o 
  -3  -1  24        9.96       10.71      6.08 o 
  -2  -1  24        0.95        9.04      5.98 o 
  -1  -1  24       32.73       39.19      6.51 o 
   0  -1  24      332.68      342.58     15.62 o 
   1  -1  24      195.80      181.69     12.57 o 
   2  -1  24        1.64       -6.43      5.93 o 
   3  -1  24        8.90       -1.20      6.95 o 
   4  -1  24        0.99        3.19      7.72 o 
  -4   0  24        9.80        3.93      6.77 o 
  -3   0  24       14.02       11.99      5.17 o 
  -2   0  24        7.22       19.44      6.13 o 
  -1   0  24        5.18        2.44      4.83 o 
   0   0  24      652.44      533.47     18.36 o 
   1   0  24      464.98      425.98     17.11 o 
   2   0  24        5.00        1.53      6.10 o 
   3   0  24        1.49       -7.68      5.62 o 
   4   0  24       11.59        5.92      8.78 o 
  -4   1  24       25.43       43.22      8.33 o 
  -3   1  24       13.25       18.00      6.21 o 
  -2   1  24       53.53       62.43      7.29 o 
  -1   1  24        4.95        4.99      4.14 o 
   0   1  24      731.60      757.57     22.05 o 
   1   1  24      184.05      171.61     11.74 o 
   2   1  24      175.75      171.49     15.83 o 
   3   1  24        5.91        7.18      6.47 o 
   4   1  24       33.16       68.53     10.66 o 
  -4   2  24       64.46       72.19      9.94 o 
  -3   2  24        8.36        0.87      4.95 o 
  -2   2  24       35.13       37.30      9.24 o 
  -1   2  24        9.97        5.71      4.13 o 
   0   2  24       34.09       18.71      5.16 o 
   1   2  24        7.14        3.17      5.00 o 
   2   2  24      155.45      145.41     24.87 o 
   3   2  24        3.30        7.33      6.58 o 
   4   2  24       14.42       10.11      9.28 o 
  -4   3  24        3.57        1.23      6.20 o 
  -3   3  24        0.43       -6.74      4.49 o 
  -2   3  24      265.05      249.82     27.22 o 
  -1   3  24        9.07        4.42      4.53 o 
   0   3  24      516.09      515.27     21.79 o 
   1   3  24        3.90        2.95      5.93 o 
   2   3  24        1.83       -0.08      5.97 o 
   3   3  24        6.63        7.54      8.33 o 
   4   3  24       41.52       55.58     13.70 o 
  -4   4  24        4.87        2.05      6.61 o 
  -3   4  24        0.59       10.73      5.34 o 
  -2   4  24       56.01       40.51      7.42 o 
  -1   4  24      193.00      192.40     19.64 o 
   0   4  24      331.19      331.96     16.05 o 
   1   4  24        3.00        3.73      5.07 o 
   2   4  24       28.57       39.14      8.55 o 
   3   4  24       10.05        8.95      8.66 o 
   4   4  24        6.45       -4.10      7.89 o 
  -3   5  24       18.53       16.27      6.11 o 
  -2   5  24        6.30       10.51      5.65 o 
  -1   5  24      356.91      294.18     18.05 o 
   0   5  24       16.78        1.43      7.43 o 
   1   5  24      444.98      425.20     16.55 o 
   2   5  24       82.59       66.67      8.36 o 
   3   5  24        0.11       -2.00      7.47 o 
   4   5  24       34.30       57.34     19.50 o 
  -3   6  24        0.61       -3.18      5.21 o 
  -2   6  24      123.08      113.10     11.01 o 
  -1   6  24      111.77      122.70     11.59 o 
   0   6  24       36.41       52.90      8.70 o 
   1   6  24       51.97       50.80      7.51 o 
   2   6  24        1.34        4.38      5.97 o 
   3   6  24       36.67       36.77     11.14 o 
   4   6  24      153.35      155.65     18.75 o 
  -2   7  24       26.99       39.70      8.41 o 
  -1   7  24      232.52      235.82     28.61 o 
   0   7  24       10.38       -2.25      5.32 o 
   1   7  24       22.68       12.38      6.05 o 
   2   7  24        2.05        5.15      6.61 o 
   3   7  24       13.63       16.87      7.77 o 
   4   7  24        0.18       -2.06     12.71 o 
  -2   8  24        0.80        4.34      5.90 o 
  -1   8  24       56.29       45.43      9.32 o 
   0   8  24       57.05       97.00     11.72 o 
   1   8  24        0.28       -7.15      5.20 o 
   2   8  24       10.38        8.18      6.92 o 
   3   8  24        0.72       -3.61      7.88 o 
   4   8  24       20.71       30.80     11.91 o 
  -1   9  24       45.08       45.08      9.79 o 
   0   9  24       78.54       69.87     11.08 o 
   1   9  24        5.00        6.91      6.27 o 
   2   9  24       15.37       11.40      7.21 o 
   3   9  24        8.78       13.99      7.84 o 
   1  10  24       17.69       16.76      9.75 o 
   2  10  24        0.00       -5.22      6.89 o 
  -2  -6  25       23.45       22.99     11.68 o 
  -1  -6  25        0.74        2.15      7.54 o 
   0  -6  25        0.68        6.12      9.93 o 
  -3  -5  25        0.85       13.40     10.58 o 
  -2  -5  25       10.25       29.62      9.16 o 
  -1  -5  25       22.43       32.11      9.19 o 
   0  -5  25       34.92       31.00      9.14 o 
   1  -5  25        6.97        8.34      7.63 o 
  -3  -4  25        1.03       -2.72      6.54 o 
  -2  -4  25        1.28        5.18      6.86 o 
  -1  -4  25       31.11       37.07     10.38 o 
   0  -4  25        4.33        3.47      9.31 o 
   1  -4  25       11.97       15.42     15.51 o 
   2  -4  25       22.10       17.55      8.94 o 
  -4  -3  25        3.37       -2.81      6.34 o 
  -3  -3  25        2.98        5.98      6.78 o 
  -2  -3  25      113.42      132.04     12.77 o 
  -1  -3  25        8.17        7.88      5.77 o 
   0  -3  25        5.79        4.87      5.70 o 
   1  -3  25        3.07       10.29      7.06 o 
   2  -3  25       29.57       22.95     13.98 o 
  -4  -2  25        0.02       14.40      6.71 o 
  -3  -2  25       30.35       47.95      8.49 o 
  -2  -2  25       27.86       38.34      8.00 o 
  -1  -2  25      175.19      201.44     12.72 o 
   0  -2  25       36.39       36.64      6.98 o 
   1  -2  25       59.83       66.42     10.37 o 
   2  -2  25        4.51        2.63      6.56 o 
   3  -2  25       65.32       90.52     12.35 o 
  -4  -1  25       14.17       20.55      6.39 o 
  -3  -1  25        0.29       -2.47      5.53 o 
  -2  -1  25       90.08       96.14     19.72 o 
  -1  -1  25     1028.85      961.70     26.22 o 
   0  -1  25       10.73       11.91      5.84 o 
   1  -1  25       27.51       30.43      7.41 o 
   2  -1  25      155.55      159.51     14.46 o 
   3  -1  25       21.89       30.84      9.62 o 
  -4   0  25        1.20        6.26      8.19 o 
  -3   0  25       93.21       92.19      9.20 o 
  -2   0  25      104.52      109.31     10.58 o 
  -1   0  25       73.10       82.90      8.16 o 
   0   0  25        1.63       17.06      5.74 o 
   1   0  25      153.77      157.58     11.61 o 
   2   0  25       13.95        6.73      7.68 o 
   3   0  25       95.21      115.06     22.73 o 
   4   0  25       26.40       19.35      8.37 o 
  -4   1  25       17.01       20.47      5.96 o 
  -3   1  25      232.62      206.26     13.44 o 
  -2   1  25       13.19        6.57      4.91 o 
  -1   1  25       10.34        5.46      4.64 o 
   0   1  25       96.39       88.23      8.56 o 
   1   1  25       93.23      107.10     11.48 o 
   2   1  25      225.03      227.75     16.36 o 
   3   1  25      141.30      177.44     15.09 o 
   4   1  25        2.59       -2.76      6.78 o 
  -4   2  25       63.78       67.02      9.20 o 
  -3   2  25       46.29       62.36      7.94 o 
  -2   2  25       52.42       60.91      9.82 o 
  -1   2  25       10.10        8.94      4.58 o 
   0   2  25        4.16        9.88      5.35 o 
   1   2  25       22.03       32.70     10.64 o 
   2   2  25       83.12       70.73      9.79 o 
   3   2  25        1.22       -5.08      5.92 o 
   4   2  25       28.77       18.52     15.45 o 
  -4   3  25        0.62       -2.00      6.20 o 
  -3   3  25       84.80       82.94     11.23 o 
  -2   3  25      199.83      198.31     14.41 o 
  -1   3  25       23.07       24.70      5.44 o 
   0   3  25        2.55       13.70      5.48 o 
   1   3  25       55.46       87.80     23.54 o 
   2   3  25       11.47       20.29      9.14 o 
   3   3  25      114.18       71.69     13.17 o 
   4   3  25       46.06       62.37     13.42 o 
  -3   4  25       38.73       31.43      6.86 o 
  -2   4  25        5.49       12.44      6.11 o 
  -1   4  25      146.26      156.07     12.76 o 
   0   4  25        0.25        1.58      5.19 o 
   1   4  25       19.26       27.75      6.55 o 
   2   4  25      116.22       97.15     13.95 o 
   3   4  25      209.27      174.33     18.65 o 
   4   4  25       10.97       -5.09     20.60 o 
  -3   5  25        8.88        9.55      5.84 o 
  -2   5  25        0.05        3.79      5.75 o 
  -1   5  25      139.55      125.17     13.99 o 
   0   5  25        2.74        0.52      4.55 o 
   1   5  25        1.70        2.28      5.26 o 
   2   5  25      199.11      200.60     15.40 o 
   3   5  25       61.79       51.03     12.06 o 
   4   5  25        3.71        8.72      9.76 o 
  -3   6  25        3.52        7.36      5.92 o 
  -2   6  25       55.12       73.57      9.61 o 
  -1   6  25        1.86        3.59      8.49 o 
   0   6  25       32.95       40.85      7.18 o 
   1   6  25      255.55      270.70     14.94 o 
   2   6  25       66.37       46.51      8.83 o 
   3   6  25      129.05      107.61     17.86 o 
   4   6  25        9.51       -3.92      8.84 o 
  -2   7  25       11.76        9.89      6.36 o 
  -1   7  25        3.43       10.41      6.99 o 
   0   7  25       98.14       80.33     11.29 o 
   1   7  25       34.05       43.19      7.67 o 
   2   7  25      147.24      132.22     14.07 o 
   3   7  25       27.78       38.93     11.01 o 
   4   7  25        0.22       -5.40     16.87 o 
  -1   8  25       12.05       10.05      7.24 o 
   0   8  25       63.06       69.22     13.49 o 
   1   8  25      256.02      274.29     15.91 o 
   2   8  25      149.34      163.38     22.39 o 
   3   8  25        0.21       -3.52      6.93 o 
   0   9  25      116.94      145.65     14.61 o 
   1   9  25      191.34      190.19     32.28 o 
   2   9  25        0.23       -1.30      7.08 o 
   3   9  25        7.83       -4.29      7.31 o 
  -2  -5  26        0.08       -7.75      6.96 o 
  -1  -5  26        2.64       -4.96      7.78 o 
   0  -5  26        1.57        4.05      7.76 o 
  -3  -4  26        3.49       -2.99      8.97 o 
  -2  -4  26       94.01      108.02     12.78 o 
  -1  -4  26       28.71       22.29      7.22 o 
   0  -4  26       21.66       15.12     11.57 o 
   1  -4  26        2.68        5.31      7.97 o 
  -3  -3  26       68.39       45.43      9.20 o 
  -2  -3  26       73.57       64.86     10.18 o 
  -1  -3  26       10.45        5.42      5.79 o 
   0  -3  26        5.80       18.71      7.58 o 
   1  -3  26        7.35        5.66      7.60 o 
   2  -3  26       11.04        8.22      8.11 o 
  -4  -2  26       12.42       12.37      9.79 o 
  -3  -2  26       15.89       16.87      7.00 o 
  -2  -2  26       15.98        6.99      6.47 o 
  -1  -2  26        0.88       12.61      5.86 o 
   0  -2  26       20.58       18.15      6.35 o 
   1  -2  26      167.78      190.83     15.78 o 
   2  -2  26       68.40       89.49     12.06 o 
   3  -2  26        8.11        8.12      7.78 o 
  -4  -1  26       67.04       78.10      9.35 o 
  -3  -1  26        1.63       -2.25      5.86 o 
  -2  -1  26       78.71       92.00     10.74 o 
  -1  -1  26       33.80       47.15      7.23 o 
   0  -1  26        9.20       18.47      6.35 o 
   1  -1  26      342.42      358.65     20.82 o 
   2  -1  26       20.85       23.51      8.34 o 
   3  -1  26       18.60       32.42      9.59 o 
  -4   0  26        7.04       18.69      6.81 o 
  -3   0  26        5.66       12.36      5.81 o 
  -2   0  26        4.27        1.56      9.05 o 
  -1   0  26       29.30       16.58      7.05 o 
   0   0  26        0.05       -0.75      5.18 o 
   1   0  26      157.26      176.37     12.51 o 
   2   0  26        4.91        1.83      6.85 o 
   3   0  26        0.53       10.68      7.32 o 
  -4   1  26      151.12      179.21     18.56 o 
  -3   1  26        1.35       10.07      6.10 o 
  -2   1  26        2.91        1.66      4.64 o 
  -1   1  26      124.95       92.33      8.92 o 
   0   1  26      182.60      189.20     12.24 o 
   1   1  26        0.23       -5.14      5.12 o 
   2   1  26        4.00       27.37      7.54 o 
   3   1  26        0.03        3.96      6.96 o 
  -4   2  26       36.43       61.43      8.04 o 
  -3   2  26        7.99        7.71      5.74 o 
  -2   2  26       29.99       22.83      6.91 o 
  -1   2  26       93.40      102.52      7.95 o 
   0   2  26        2.63       -6.80      4.53 o 
   1   2  26        6.39       -3.69      5.25 o 
   2   2  26       24.97       30.13      8.30 o 
   3   2  26       21.40       28.19      8.42 o 
   4   2  26        0.35       -7.67      8.20 o 
  -3   3  26       10.07        2.89      5.50 o 
  -2   3  26       65.52       71.76      9.08 o 
  -1   3  26       32.44       37.83      7.68 o 
   0   3  26      144.60      124.13     10.60 o 
   1   3  26      245.24      238.26     16.08 o 
   2   3  26       12.91       14.40     23.56 o 
   3   3  26        5.84        0.17      8.05 o 
   4   3  26       37.50       44.07     13.70 o 
  -3   4  26        5.28        9.82      8.33 o 
  -2   4  26        5.96        2.15      5.93 o 
  -1   4  26        6.26       -5.16      6.59 o 
   0   4  26       51.86       72.96      8.27 o 
   1   4  26        5.45        3.07      7.02 o 
   2   4  26       23.63        6.62      8.21 o 
   3   4  26       10.39        2.16      8.36 o 
   4   4  26        6.14        7.61     10.11 o 
  -3   5  26        0.67        2.10      5.57 o 
  -2   5  26      203.90      179.02     13.67 o 
  -1   5  26      115.23      131.09     12.17 o 
   0   5  26        3.16        4.51      5.22 o 
   1   5  26        4.33        4.11      5.33 o 
   2   5  26        3.22        0.81      7.58 o 
   3   5  26        9.49        7.45      9.47 o 
   4   5  26      261.29      291.37     25.26 o 
  -2   6  26       49.17       56.84      9.15 o 
  -1   6  26        1.57        4.49      6.01 o 
   0   6  26       59.26       65.63      8.17 o 
   1   6  26        0.29        8.88      5.71 o 
   2   6  26        0.60        3.61     10.97 o 
   3   6  26       29.12       46.26     12.06 o 
   4   6  26        4.91        4.82     13.15 o 
  -2   7  26        0.59       -2.29      6.37 o 
  -1   7  26      244.09      259.42     17.58 o 
   0   7  26       71.52       96.65     11.73 o 
   1   7  26        8.44        9.15      5.99 o 
   2   7  26        3.96       12.37      7.30 o 
   3   7  26        5.79       -5.05      9.26 o 
  -1   8  26      178.28      203.38     16.22 o 
   0   8  26        7.61        5.97      6.99 o 
   1   8  26        0.71       -5.37      5.76 o 
   2   8  26        4.23       22.56      8.12 o 
   3   8  26        0.73       -8.85      5.90 o 
   0   9  26        0.43        2.69      9.85 o 
   1   9  26        0.92       12.44      9.68 o 
   2   9  26        0.00       -1.71      8.77 o 
  -1  -5  27       10.16       32.65     17.97 o 
  -2  -4  27       32.43       60.31     10.90 o 
  -1  -4  27        7.92       12.79      7.78 o 
   0  -4  27        1.87        7.36      7.76 o 
   1  -4  27        1.99        8.36     10.53 o 
  -3  -3  27       12.05       15.25      7.73 o 
  -2  -3  27       82.41       79.59     18.86 o 
  -1  -3  27       42.82       47.64      8.04 o 
   0  -3  27       55.51       51.48      9.86 o 
   1  -3  27        4.38        9.56      8.10 o 
   2  -3  27        0.02        8.12      7.87 o 
  -3  -2  27        0.82        0.07      6.38 o 
  -2  -2  27        3.09        5.08      6.76 o 
  -1  -2  27      214.21      249.98     14.56 o 
   0  -2  27       32.99       33.24     10.79 o 
   1  -2  27       19.00       24.25      8.59 o 
   2  -2  27       90.48       93.57     12.44 o 
  -3  -1  27        2.45        3.46      6.05 o 
  -2  -1  27      208.37      162.90     13.49 o 
  -1  -1  27      105.56      110.42      9.97 o 
   0  -1  27        0.35        4.08      5.68 o 
   1  -1  27       42.84       51.42      9.66 o 
   2  -1  27       79.98       83.87     12.00 o 
   3  -1  27        7.36       10.56      7.75 o 
  -3   0  27      158.76      196.60     15.92 o 
  -2   0  27      116.20      123.22     13.11 o 
  -1   0  27       55.50       76.62      8.44 o 
   0   0  27       37.08       15.95      6.51 o 
   1   0  27       58.06       71.96     12.21 o 
   2   0  27       16.61       11.93      7.66 o 
   3   0  27      188.88      182.25     16.21 o 
  -3   1  27      136.83      133.46     11.71 o 
  -2   1  27       67.18       70.88      8.27 o 
  -1   1  27      257.08      229.83     16.80 o 
   0   1  27        4.11        3.70      5.44 o 
   1   1  27       32.60       16.20      6.44 o 
   2   1  27      276.03      270.47     18.62 o 
   3   1  27       28.54       45.77      9.74 o 
  -3   2  27       17.43       13.11      6.23 o 
  -2   2  27      105.64      125.79     11.66 o 
  -1   2  27       26.15       24.81      6.28 o 
   0   2  27        0.04        0.04      4.80 o 
   1   2  27       95.81       94.44      9.82 o 
   2   2  27       78.27      100.70     11.94 o 
   3   2  27       43.13       41.42     12.47 o 
  -3   3  27      123.26      100.74     10.23 o 
  -2   3  27       55.91       47.03      8.26 o 
  -1   3  27        6.79        1.18      7.41 o 
   0   3  27        3.79        4.34      5.53 o 
   1   3  27        1.09        3.37      6.48 o 
   2   3  27      107.18      104.71     15.11 o 
   3   3  27      173.93      190.85     20.07 o 
  -3   4  27       60.15       54.63      8.43 o 
  -2   4  27       11.78        2.12      8.23 o 
  -1   4  27        0.09        2.40      5.53 o 
   0   4  27        2.21        3.17      5.41 o 
   1   4  27        0.77       -1.10      5.28 o 
   2   4  27      126.34      115.05     15.56 o 
   3   4  27      108.12       79.01     14.57 o 
  -2   5  27       95.42       96.80     10.75 o 
  -1   5  27       28.79       15.73      6.85 o 
   0   5  27        1.73       -2.94      4.99 o 
   1   5  27       38.21       44.88      7.49 o 
   2   5  27       51.51       58.41     12.46 o 
   3   5  27       20.88        9.21      9.51 o 
  -2   6  27        7.11        3.43      6.46 o 
  -1   6  27        4.01       -0.47      6.13 o 
   0   6  27       43.67       56.70      9.65 o 
   1   6  27       30.33       28.09      7.00 o 
   2   6  27       26.85       18.92      7.42 o 
   3   6  27      110.48       91.03     28.93 o 
  -1   7  27        7.72        5.02      7.09 o 
   0   7  27       71.98       70.61     10.97 o 
   1   7  27       22.52       18.44      6.88 o 
   2   7  27       97.29       98.39     12.46 o 
   3   7  27       66.10       67.10     14.79 o 
  -1   8  27       33.58       33.30     10.99 o 
   0   8  27       15.54       18.41      8.88 o 
   1   8  27      218.95      191.46     20.14 o 
   2   8  27       42.67       32.16     11.00 o 
  -1  -4  28        1.19      -12.35      8.61 o 
   0  -4  28        0.27       -9.39      9.10 o 
  -2  -3  28       61.08       56.22     20.69 o 
  -1  -3  28       54.30       56.06     11.46 o 
   0  -3  28       25.83       24.83      8.67 o 
   1  -3  28        7.43        4.01      8.59 o 
  -3  -2  28       25.08       37.34     13.00 o 
  -2  -2  28       33.67       19.38      8.17 o 
  -1  -2  28       89.02      102.38     12.30 o 
   0  -2  28       45.76       40.06     12.56 o 
   1  -2  28        0.53       -0.24      7.22 o 
   2  -2  28       39.23       52.50     10.71 o 
  -3  -1  28       24.00       27.42     12.77 o 
  -2  -1  28       13.28       27.87      7.86 o 
  -1  -1  28       45.13       62.79     10.23 o 
   0  -1  28        2.05        2.53      5.75 o 
   1  -1  28       27.28       57.64     10.37 o 
   2  -1  28        0.08        2.98      7.44 o 
  -3   0  28       71.95      112.96     11.49 o 
  -2   0  28        0.13        3.07      6.12 o 
  -1   0  28        6.65        1.52      6.37 o 
   0   0  28       37.99       30.68      9.77 o 
   1   0  28        3.85       10.42      8.24 o 
   2   0  28       26.37       23.22      8.51 o 
   3   0  28        0.56        8.63      8.64 o 
  -3   1  28       25.07       16.81      6.91 o 
  -2   1  28       10.03       15.84      6.91 o 
  -1   1  28        5.96       13.76      7.07 o 
   0   1  28      114.07      142.72     18.03 o 
   1   1  28       13.99       20.02      7.84 o 
   2   1  28       18.37       22.17     14.26 o 
   3   1  28        0.62        0.24      7.39 o 
  -3   2  28        0.21        2.69      5.73 o 
  -2   2  28       26.79       40.84      8.19 o 
  -1   2  28       22.00       24.92      6.56 o 
   0   2  28       19.60       18.25      6.39 o 
   1   2  28       70.16       62.81      8.58 o 
   2   2  28       43.98       40.28      9.22 o 
   3   2  28        9.18        7.89      9.99 o 
  -3   3  28        2.16       -0.74      5.84 o 
  -2   3  28        3.04        1.42      6.00 o 
  -1   3  28        5.45       -1.52      6.09 o 
   0   3  28        0.04        1.15      5.06 o 
   1   3  28       32.55       28.25     14.73 o 
   2   3  28       21.33       31.37     11.33 o 
   3   3  28       42.92       54.24     12.94 o 
  -2   4  28        2.65        4.62     10.70 o 
  -1   4  28       60.13       66.51      9.92 o 
   0   4  28       83.29       81.28      9.16 o 
   1   4  28       35.85       39.74      8.96 o 
   2   4  28       36.47       36.88     10.77 o 
   3   4  28        9.99       14.38     10.57 o 
  -2   5  28       49.13       50.27      8.93 o 
  -1   5  28       84.38       96.17     18.07 o 
   0   5  28        6.12        8.18     13.05 o 
   1   5  28      160.10      155.70     12.42 o 
   2   5  28        1.73        4.04     10.30 o 
   3   5  28        1.31        1.08     11.72 o 
  -2   6  28       17.16       15.09      8.99 o 
  -1   6  28        7.42        2.26      6.60 o 
   0   6  28      198.57      186.64     15.46 o 
   1   6  28       12.40        3.78      6.09 o 
   2   6  28        7.80       10.15      7.67 o 
   3   6  28       70.26       94.36     19.07 o 
  -1   7  28      208.97      217.17     24.69 o 
   0   7  28      121.59      130.18     13.91 o 
   1   7  28        0.01       -2.31      6.42 o 
   2   7  28        9.36       15.48      8.16 o 
   0   8  28        0.01        7.81      7.62 o 
   1   8  28       12.35        4.84      9.13 o 
   2   8  28        9.69       14.96      8.76 o 
  -1  -3  29       16.34        4.69     10.17 o 
   0  -3  29       32.66       20.59     11.35 o 
  -2  -2  29       23.76       23.39     16.54 o 
  -1  -2  29       58.66       66.13     10.86 o 
   0  -2  29        0.11        5.96      7.60 o 
   1  -2  29        2.06       -1.77      7.47 o 
  -2  -1  29      161.07      118.94     12.84 o 
  -1  -1  29        0.17       -2.12      6.72 o 
   0  -1  29       38.33       44.04      9.31 o 
   1  -1  29        4.92       11.53      7.92 o 
   2  -1  29        1.89       -1.28      7.57 o 
  -3   0  29      167.90      232.13     16.03 o 
  -2   0  29       12.57       12.23      8.98 o 
  -1   0  29      171.93      197.01     15.71 o 
   0   0  29        2.80        0.50      5.81 o 
   1   0  29        0.13        5.86      7.31 o 
   2   0  29       63.33       60.55     10.83 o 
  -3   1  29        6.72       13.10      7.01 o 
  -2   1  29       71.75       79.00     10.20 o 
  -1   1  29       82.16       79.24     20.68 o 
   0   1  29       31.54       38.92      7.81 o 
   1   1  29       46.75       45.72      9.34 o 
   2   1  29      110.71      100.30     12.88 o 
  -3   2  29      124.28      125.44     12.07 o 
  -2   2  29       59.73       56.49      9.41 o 
  -1   2  29        1.87       14.02      8.20 o 
   0   2  29       16.66       14.07      6.32 o 
   1   2  29       33.73       25.19      8.20 o 
   2   2  29       14.46       17.13      8.14 o 
   3   2  29       92.08      114.05     47.34 o 
  -2   3  29        0.08        5.12      6.22 o 
  -1   3  29        0.02        7.65      6.52 o 
   0   3  29        7.68       12.39      6.78 o 
   1   3  29        0.74        6.61      8.11 o 
   2   3  29       83.58       80.30     14.79 o 
   3   3  29      321.74      370.10     42.52 o 
  -2   4  29       44.55       48.76      9.11 o 
  -1   4  29        5.04       12.81      6.79 o 
   0   4  29       36.90       51.88      9.33 o 
   1   4  29        0.78        2.93      7.04 o 
   2   4  29       48.18       69.68     13.15 o 
   3   4  29       10.67        1.81     10.37 o 
  -2   5  29       54.72       32.43     10.64 o 
  -1   5  29        5.04        4.72      7.04 o 
   0   5  29       26.84       14.25      7.65 o 
   1   5  29        0.42        4.29     11.34 o 
   2   5  29        0.13        5.93      8.90 o 
   3   5  29       69.23       87.12     16.08 o 
  -1   6  29       11.06        6.30      7.00 o 
   0   6  29       31.73       31.76      8.81 o 
   1   6  29        7.95       12.72      7.88 o 
   2   6  29       37.69       33.33     11.29 o 
   0   7  29       48.46       48.49      9.94 o 
   1   7  29       52.56       74.86     27.94 o 
   2   7  29       53.40       68.89     11.59 o 
  -1  -2  30        1.64        0.59      7.58 o 
   0  -2  30        0.00       -1.93      8.86 o 
  -2  -1  30       62.83       46.45     10.09 o 
  -1  -1  30       15.08        0.69      7.19 o 
   0  -1  30       45.54       48.83     10.08 o 
   1  -1  30      105.73      110.95     13.89 o 
  -2   0  30        0.01        7.45      6.82 o 
  -1   0  30       12.99       29.85     16.16 o 
   0   0  30       75.21       87.13     10.08 o 
   1   0  30        2.34       17.47      8.67 o 
  -2   1  30        4.20       16.90      7.14 o 
  -1   1  30        1.70       12.40      7.61 o 
   0   1  30        2.50       33.21     29.67 o 
   1   1  30       42.24       47.46     10.67 o 
   2   1  30       14.55       38.57     10.05 o 
  -2   2  30        9.91        6.11      6.38 o 
  -1   2  30        3.48        5.07      8.13 o 
   0   2  30        0.98        3.04      8.36 o 
   1   2  30       57.67       48.59     12.00 o 
   2   2  30        0.89        3.65      7.99 o 
  -2   3  30       25.11       21.84      7.84 o 
  -1   3  30       17.26       19.92      7.68 o 
   0   3  30       76.26      104.70     15.02 o 
   1   3  30        6.90        8.29     14.03 o 
   2   3  30        0.28        5.91     12.60 o 
  -2   4  30        0.21        4.36      6.81 o 
  -1   4  30       49.78       54.43      9.81 o 
   0   4  30        0.27       -0.66      6.27 o 
   1   4  30        9.16        2.94      9.14 o 
   2   4  30       32.47       15.66     11.06 o 
  -1   5  30        1.19       -0.95      6.49 o 
   0   5  30       73.33       90.17     24.98 o 
   1   5  30       39.44       42.96      9.44 o 
   2   5  30       12.07       11.56      9.92 o 
   0   6  30      126.82      136.07     14.19 o 
   1   6  30        0.08        9.33      8.64 o 
   2   6  30        7.22        7.17      9.90 o 
  -1  -1  31        3.96       33.16     11.61 o 
   0  -1  31       59.74       52.60     18.41 o 
  -1   0  31       68.27       75.46     11.25 o 
   0   0  31       10.83        5.03      9.06 o 
   1   0  31        0.01       10.51      9.69 o 
  -1   1  31       42.84       68.92     13.01 o 
   0   1  31        1.02       12.27      7.80 o 
   1   1  31       20.94       16.19      8.76 o 
  -1   2  31        5.50       10.83      8.77 o 
   0   2  31       26.54       40.85      9.33 o 
   1   2  31       15.68       31.12      9.20 o 
  -1   3  31        0.24       -4.99      5.93 o 
   0   3  31       24.60       36.30     11.53 o 
   1   3  31        6.71        0.62     13.92 o 
   2   3  31       43.28       36.66     12.39 o 
  -1   4  31        1.64        6.21      7.26 o 
   0   4  31       20.30       34.34      9.22 o 
   1   4  31       19.41        5.12      8.57 o 
   0   5  31       10.95       10.27      7.54 o 
   1   5  31        8.94        5.04     12.27 o 
   0   1  32       10.53       36.16     16.44 o 
   0   2  32        3.88        7.01     13.15 o 
   0   3  32       17.77       30.32     12.82 o 
                                                 
